# Supplementary material for: 1,3-Bis[3-(1,3-dioxoisoindolin-2-yl)prop­yl]-1H-anthra[1,2-d]imidazole-2,6,11(3H)-trione
Source: Acta Crystallogr Sect E Struct Rep Online. 2011 Jul 23;67(Pt 8):o2137. doi: 10.1107/S1600536811029096 (PMC3213577; doi:10.1107/S1600536811029096)
Supplement: Supplementary file 1 [file e-67-o2137-sup1.cif]

##############################################################################
#                                                                            #
# This CIF contains the data in a paper accepted for publication in          #
# Acta Crystallographica Section E. It conforms to the requirements of       #
# Notes for Authors for Acta Crystallographica Section E, and has been       #
# peer reviewed under the auspices of the IUCr Commission on Journals.       #
#                                                                            #
# Full details of the Crystallographic Information File format               #
# are given in the paper "The Crystallographic Information File (CIF):       #
# a New Standard Archive File for Crystallography" by S. R. Hall, F. H.      #
# Allen and I. D. Brown [Acta Cryst. (1991), A47, 655-685].                  #
#                                                                            #
# The current version of the core CIF dictionary is obtainable from          #
# ftp://ftp.iucr.org/pub/cif_core.dic.                                       #
#                                                                            #
# Software is freely available for graphical display of the structure(s)     #
# in this CIF. For information consult the CIF software page                 #
# http://www.iucr.org/resources/cif/software.                                #
#                                                                            #
# This file may be used for bona fide research purposes within the           #
# scientific community so long as proper attribution is given to the journal # 
# article from which it was obtained.                                        #
#                                                                            #
##############################################################################
data_global
_audit_creation_method     SHELXL-97
_journal_date_recd_electronic     2011-07-17
_journal_date_accepted     2011-07-19
_journal_name_full     'Acta Crystallographica, Section E'
_journal_year     2011
_journal_volume     67
_journal_issue      8
_journal_page_first     o2137
_journal_page_last     o2137
_journal_paper_category     QO
_journal_coeditor_code     BT6818
_publ_contact_author
;
     Dr. Seik Weng Ng
     Department of Chemistry
     University of Malaya
     50603 Kuala Lumpur
     Malaysia
;
_publ_contact_author_email     seikweng@um.edu.my
_publ_contact_author_fax     '03 7967 4193'
_publ_contact_author_phone     '03 7967 6778'
_publ_section_title
;\
1,3-Bis[3-(1,3-dioxoisoindolin-2-yl)propyl]-1<i>H</i>-anthra[1,2-<i>d</i>]\
imidazole-2,6,11(3<i>H</i>)-trione
;
loop_
    _publ_author_name
    _publ_author_address
    'Afrakssou , Zahra'
;
Laboratoire de Chimie Organique Appliqu\'ee
Facult\'e des Sciences et Techniques
Universit\'e Sidi Mohamed Ben Abdallah
F\'es
Morocco
;
    'Rodi, Youssef Kandri'
;
Laboratoire de Chimie Organique Appliqu\'ee
Facult\'e des Sciences et Techniques
Universit\'e Sidi Mohamed Ben Abdallah
F\'es
Morocco
;
    'Capet, Fr\'ed\'eric'
;
Unit\'e de Catalyse et de Chimie du Solide
Ecole Nationale Sup\'erieure de Chimie de Lille
Lille
France
;
    'Essassi, El Mokhtar'
;
Laboratoire de Chimie Organique H\'et\'erocyclique
P\^ole de Comp\'etences Pharmacochimie
Universit\'e Mohammed V-Agdal
BP 1014 Avenue Ibn Batout
Rabat
Morocco
;
    'Ng, Seik Weng'
;
Department of Chemistry
University of Malaya
50603 Kuala Lumpur
Malaysia
and
Chemistry Department
Faculty of Science
King Abdulaziz University
PO Box 80203 Jeddah
Saudi Arabia
;
data_I
_audit_creation_method     SHELXL-97
_chemical_name_systematic
;
1,3-Bis[3-(1,3-dioxoisoindolin-2-yl)propyl]-1<i>H</i>-
anthra[1,2-<i>d</i>]imidazole-2,6,11(3<i>H</i>)-trione
;
_chemical_name_common     ?
_chemical_formula_moiety     'C37 H26 N4 O7'
_chemical_formula_sum     'C37 H26 N4 O7'
_chemical_formula_iupac     'C37 H26 N4 O7'
_chemical_formula_weight     638.62
_chemical_melting_point     ?
_symmetry_cell_setting     triclinic
_symmetry_space_group_name_H-M     'P -1'
_symmetry_space_group_name_Hall     '-P 1'
loop_
    _symmetry_equiv_pos_as_xyz
    'x, y, z'
    '-x, -y, -z'
_cell_length_a     8.4278(2)
_cell_length_b     13.1258(3)
_cell_length_c     13.7966(3)
_cell_angle_alpha     94.3590(10)
_cell_angle_beta     92.4720(10)
_cell_angle_gamma     105.3510(10)
_cell_volume     1464.31(6)
_cell_formula_units_Z     2
_cell_measurement_reflns_used     4182
_cell_measurement_theta_min     2.29
_cell_measurement_theta_max     21.62
_cell_measurement_temperature     293(2)
_exptl_crystal_description     prism
_exptl_crystal_colour     orange
_exptl_crystal_size_max     0.24
_exptl_crystal_size_mid     0.12
_exptl_crystal_size_min     0.10
_exptl_crystal_density_diffrn     1.448
_exptl_crystal_density_meas     ?
_exptl_crystal_density_method     'not measured'
_exptl_crystal_F_000     664
_exptl_absorpt_coefficient_mu     0.102
_exptl_absorpt_correction_type     none
_diffrn_ambient_temperature     293(2)
_diffrn_radiation_type     MoK\a
_diffrn_radiation_wavelength     0.71073
_diffrn_radiation_source     'fine-focus sealed tube'
_diffrn_radiation_monochromator     graphite
_diffrn_measurement_device_type     'Bruker X8 APEXII'
_diffrn_measurement_method     '\f and \w'
_diffrn_detector_area_resol_mean     ?
_diffrn_reflns_number     36987
_diffrn_reflns_av_R_equivalents     0.0591
_diffrn_reflns_av_sigmaI/netI     0.0504
_diffrn_reflns_theta_min     2.60
_diffrn_reflns_theta_max     26.41
_diffrn_reflns_theta_full     26.41
_diffrn_measured_fraction_theta_max     0.996
_diffrn_measured_fraction_theta_full     0.996
_diffrn_reflns_limit_h_min     -10
_diffrn_reflns_limit_h_max     10
_diffrn_reflns_limit_k_min     -16
_diffrn_reflns_limit_k_max     16
_diffrn_reflns_limit_l_min     -17
_diffrn_reflns_limit_l_max     17
_diffrn_standards_number     0
_diffrn_standards_interval_count     0
_diffrn_standards_interval_time     0
_diffrn_standards_decay_%     0
_reflns_number_total     5996
_reflns_number_gt     3420
_reflns_threshold_expression     I>2\s(I)
_refine_ls_structure_factor_coef     Fsqd
_refine_ls_matrix_type     full
_refine_ls_R_factor_all     0.1009
_refine_ls_R_factor_gt     0.0449
_refine_ls_wR_factor_gt     0.0990
_refine_ls_wR_factor_ref     0.1218
_refine_ls_goodness_of_fit_ref     0.993
_refine_ls_restrained_S_all     0.993
_refine_ls_number_reflns     5996
_refine_ls_number_parameters     433
_refine_ls_number_restraints     0
_refine_ls_hydrogen_treatment     constr
_refine_ls_weighting_scheme     calc
_refine_ls_weighting_details
         'calc w=1/[\s^2^(Fo^2^)+(0.0542P)^2^+0.1461P] where P=(Fo^2^+2Fc^2^)/3'
_atom_sites_solution_hydrogens     geom
_atom_sites_solution_primary     direct
_atom_sites_solution_secondary     difmap
_refine_ls_shift/su_max     0.001
_refine_ls_shift/su_mean     0.001
_refine_diff_density_max     0.256
_refine_diff_density_min     -0.188
_refine_ls_extinction_method     none
_refine_ls_extinction_coef     ?
loop_
    _atom_type_symbol
    _atom_type_description
    _atom_type_scat_dispersion_real
    _atom_type_scat_dispersion_imag
    _atom_type_scat_source
    'C' 'C' 0.0033 0.0016
                         'International Tables Vol C Tables 4.2.6.8 and 6.1.1.4'
    'H' 'H' 0.0000 0.0000
                         'International Tables Vol C Tables 4.2.6.8 and 6.1.1.4'
    'N' 'N' 0.0061 0.0033
                         'International Tables Vol C Tables 4.2.6.8 and 6.1.1.4'
    'O' 'O' 0.0106 0.0060
                         'International Tables Vol C Tables 4.2.6.8 and 6.1.1.4'
_computing_data_collection     'APEX2 (Bruker, 2008)'
_computing_cell_refinement     'SAINT (Bruker, 2008)'
_computing_data_reduction     'SAINT (Bruker, 2008)'
_computing_structure_solution     'SHELXS97 (Sheldrick, 2008)'
_computing_structure_refinement     'SHELXL97 (Sheldrick, 2008)'
_computing_molecular_graphics     'X-SEED (Barbour, 2001)'
_computing_publication_material     'publCIF (Westrip, 2010)'
loop_
    _atom_site_type_symbol
    _atom_site_label
    _atom_site_fract_x
    _atom_site_fract_y
    _atom_site_fract_z
    _atom_site_U_iso_or_equiv
    _atom_site_adp_type
    _atom_site_calc_flag
    _atom_site_refinement_flags
    _atom_site_occupancy
    _atom_site_symmetry_multiplicity
    _atom_site_disorder_assembly
    _atom_site_disorder_group
    O O1 0.5704(2) 0.47298(13) 0.63443(11) 0.0694(5) Uani d . 1 1 . .
    O O2 0.8925(2) 0.66460(14) 0.34484(13) 0.0834(6) Uani d . 1 1 . .
    O O3 0.6768(2) 0.09268(12) 0.57598(11) 0.0700(5) Uani d . 1 1 . .
    O O4 0.56768(19) -0.10043(13) 0.05066(11) 0.0656(5) Uani d . 1 1 . .
    O O5 1.0169(2) 0.15662(14) 0.18456(12) 0.0761(5) Uani d . 1 1 . .
    O O6 0.3403(2) 0.29911(13) 0.84710(13) 0.0740(5) Uani d . 1 1 . .
    O O7 0.81157(19) 0.56947(14) 0.87580(13) 0.0761(5) Uani d . 1 1 . .
    N N1 0.7796(2) 0.19318(13) 0.44979(11) 0.0488(5) Uani d . 1 1 . .
    N N2 0.6754(2) 0.27021(13) 0.57085(11) 0.0455(4) Uani d . 1 1 . .
    N N3 0.7825(2) 0.02105(13) 0.14120(11) 0.0480(4) Uani d . 1 1 . .
    N N4 0.5986(2) 0.41622(14) 0.85923(11) 0.0458(4) Uani d . 1 1 . .
    C C1 0.8001(2) 0.29730(16) 0.43109(13) 0.0419(5) Uani d . 1 1 . .
    C C2 0.8724(3) 0.34823(17) 0.35428(14) 0.0492(5) Uani d . 1 1 . .
    H H2 0.9146 0.3125 0.3053 0.059 Uiso calc R 1 1 . .
    C C3 0.8798(3) 0.45430(17) 0.35264(14) 0.0491(5) Uani d . 1 1 . .
    H H3 0.9291 0.4908 0.3018 0.059 Uiso calc R 1 1 . .
    C C4 0.8152(2) 0.50800(16) 0.42506(14) 0.0417(5) Uani d . 1 1 . .
    C C5 0.8291(3) 0.62185(18) 0.41471(16) 0.0526(6) Uani d . 1 1 . .
    C C6 0.7666(3) 0.68337(16) 0.49133(15) 0.0482(5) Uani d . 1 1 . .
    C C7 0.7802(3) 0.79040(18) 0.48487(19) 0.0663(7) Uani d . 1 1 . .
    H H7 0.8287 0.8236 0.4322 0.080 Uiso calc R 1 1 . .
    C C8 0.7220(3) 0.8473(2) 0.5563(2) 0.0753(8) Uani d . 1 1 . .
    H H8 0.7313 0.9189 0.5518 0.090 Uiso calc R 1 1 . .
    C C9 0.6501(3) 0.7985(2) 0.6346(2) 0.0742(8) Uani d . 1 1 . .
    H H9 0.6134 0.8378 0.6834 0.089 Uiso calc R 1 1 . .
    C C10 0.6322(3) 0.69125(19) 0.64095(17) 0.0626(6) Uani d . 1 1 . .
    H H10 0.5808 0.6583 0.6930 0.075 Uiso calc R 1 1 . .
    C C11 0.6910(2) 0.63279(16) 0.56949(14) 0.0454(5) Uani d . 1 1 . .
    C C12 0.6631(3) 0.51677(17) 0.57502(14) 0.0443(5) Uani d . 1 1 . .
    C C13 0.7390(2) 0.45596(15) 0.50464(13) 0.0379(5) Uani d . 1 1 . .
    C C14 0.7336(2) 0.34809(15) 0.50730(13) 0.0390(5) Uani d . 1 1 . .
    C C15 0.7069(3) 0.17553(17) 0.53637(15) 0.0509(6) Uani d . 1 1 . .
    C C16 0.8255(3) 0.11176(17) 0.38722(14) 0.0545(6) Uani d . 1 1 . .
    H H16A 0.8468 0.0583 0.4269 0.065 Uiso calc R 1 1 . .
    H H16B 0.9265 0.1439 0.3572 0.065 Uiso calc R 1 1 . .
    C C17 0.6929(3) 0.05910(18) 0.30844(15) 0.0559(6) Uani d . 1 1 . .
    H H17A 0.6633 0.1132 0.2730 0.067 Uiso calc R 1 1 . .
    H H17B 0.5954 0.0205 0.3383 0.067 Uiso calc R 1 1 . .
    C C18 0.7492(3) -0.01791(17) 0.23662(15) 0.0583(6) Uani d . 1 1 . .
    H H18A 0.8483 -0.0314 0.2647 0.070 Uiso calc R 1 1 . .
    H H18B 0.6644 -0.0849 0.2281 0.070 Uiso calc R 1 1 . .
    C C19 0.6909(3) -0.02707(17) 0.05504(15) 0.0464(5) Uani d . 1 1 . .
    C C20 0.7736(2) 0.03117(16) -0.02462(14) 0.0442(5) Uani d . 1 1 . .
    C C21 0.7354(3) 0.01664(19) -0.12347(16) 0.0576(6) Uani d . 1 1 . .
    H H21 0.6448 -0.0368 -0.1503 0.069 Uiso calc R 1 1 . .
    C C22 0.8359(3) 0.0838(2) -0.18175(17) 0.0626(6) Uani d . 1 1 . .
    H H22 0.8122 0.0757 -0.2488 0.075 Uiso calc R 1 1 . .
    C C23 0.9712(3) 0.16276(19) -0.14178(17) 0.0588(6) Uani d . 1 1 . .
    H H23 1.0372 0.2069 -0.1824 0.071 Uiso calc R 1 1 . .
    C C24 1.0101(3) 0.17735(18) -0.04189(16) 0.0552(6) Uani d . 1 1 . .
    H H24 1.1009 0.2305 -0.0148 0.066 Uiso calc R 1 1 . .
    C C25 0.9092(2) 0.11015(16) 0.01541(14) 0.0443(5) Uani d . 1 1 . .
    C C26 0.9174(3) 0.10351(17) 0.12263(16) 0.0512(6) Uani d . 1 1 . .
    C C27 0.6156(3) 0.27580(16) 0.66910(13) 0.0484(5) Uani d . 1 1 . .
    H H27A 0.5691 0.2045 0.6872 0.058 Uiso calc R 1 1 . .
    H H27B 0.5291 0.3120 0.6691 0.058 Uiso calc R 1 1 . .
    C C28 0.7529(3) 0.33381(17) 0.74275(14) 0.0490(5) Uani d . 1 1 . .
    H H28A 0.7990 0.4049 0.7242 0.059 Uiso calc R 1 1 . .
    H H28B 0.8395 0.2977 0.7418 0.059 Uiso calc R 1 1 . .
    C C29 0.6973(3) 0.34116(19) 0.84581(14) 0.0530(6) Uani d . 1 1 . .
    H H29A 0.6331 0.2716 0.8602 0.064 Uiso calc R 1 1 . .
    H H29B 0.7935 0.3628 0.8914 0.064 Uiso calc R 1 1 . .
    C C30 0.4274(3) 0.38945(19) 0.85898(14) 0.0493(5) Uani d . 1 1 . .
    C C31 0.3814(2) 0.49031(18) 0.87553(13) 0.0469(5) Uani d . 1 1 . .
    C C32 0.2294(3) 0.5099(2) 0.88355(16) 0.0610(6) Uani d . 1 1 . .
    H H32 0.1332 0.4546 0.8790 0.073 Uiso calc R 1 1 . .
    C C33 0.2245(3) 0.6145(2) 0.89860(16) 0.0685(7) Uani d . 1 1 . .
    H H33 0.1233 0.6297 0.9035 0.082 Uiso calc R 1 1 . .
    C C34 0.3671(3) 0.6964(2) 0.90647(16) 0.0679(7) Uani d . 1 1 . .
    H H34 0.3606 0.7660 0.9170 0.082 Uiso calc R 1 1 . .
    C C35 0.5202(3) 0.6767(2) 0.89889(16) 0.0620(6) Uani d . 1 1 . .
    H H35 0.6166 0.7319 0.9043 0.074 Uiso calc R 1 1 . .
    C C36 0.5244(2) 0.57277(18) 0.88312(14) 0.0472(5) Uani d . 1 1 . .
    C C37 0.6653(3) 0.52552(18) 0.87256(15) 0.0510(6) Uani d . 1 1 . .
loop_
    _atom_site_aniso_label
    _atom_site_aniso_U_11
    _atom_site_aniso_U_22
    _atom_site_aniso_U_33
    _atom_site_aniso_U_12
    _atom_site_aniso_U_13
    _atom_site_aniso_U_23
    O1 0.1019(13) 0.0556(11) 0.0652(10) 0.0393(10) 0.0356(10) 0.0145(8)
    O2 0.1093(15) 0.0583(12) 0.0925(13) 0.0271(10) 0.0426(11) 0.0323(10)
    O3 0.1239(15) 0.0381(10) 0.0533(9) 0.0289(9) 0.0149(9) 0.0073(8)
    O4 0.0659(10) 0.0502(10) 0.0693(10) -0.0027(9) 0.0061(8) -0.0011(8)
    O5 0.0816(12) 0.0678(12) 0.0598(10) -0.0074(10) -0.0119(9) -0.0057(9)
    O6 0.0671(11) 0.0524(11) 0.0929(13) -0.0004(9) 0.0043(9) 0.0065(9)
    O7 0.0459(10) 0.0699(12) 0.1047(14) 0.0042(9) 0.0047(9) 0.0001(10)
    N1 0.0769(13) 0.0369(10) 0.0363(9) 0.0233(9) 0.0055(9) -0.0037(7)
    N2 0.0698(12) 0.0332(10) 0.0358(9) 0.0186(8) 0.0067(8) -0.0003(7)
    N3 0.0614(11) 0.0369(10) 0.0428(10) 0.0097(9) 0.0079(8) -0.0052(8)
    N4 0.0468(10) 0.0469(11) 0.0435(10) 0.0125(9) 0.0083(8) -0.0004(8)
    C1 0.0549(12) 0.0362(12) 0.0350(10) 0.0152(10) -0.0013(9) -0.0020(9)
    C2 0.0593(14) 0.0503(14) 0.0388(11) 0.0173(11) 0.0075(10) -0.0027(10)
    C3 0.0560(13) 0.0482(14) 0.0421(12) 0.0109(11) 0.0073(10) 0.0056(10)
    C4 0.0451(12) 0.0377(12) 0.0419(11) 0.0115(9) -0.0021(9) 0.0032(9)
    C5 0.0545(13) 0.0476(14) 0.0572(14) 0.0138(11) 0.0051(11) 0.0125(11)
    C6 0.0519(13) 0.0353(12) 0.0579(13) 0.0151(10) -0.0078(11) 0.0024(10)
    C7 0.0750(17) 0.0406(15) 0.0838(17) 0.0164(13) -0.0008(14) 0.0084(13)
    C8 0.092(2) 0.0415(15) 0.094(2) 0.0245(14) -0.0082(17) 0.0013(15)
    C9 0.094(2) 0.0526(17) 0.0812(18) 0.0387(15) -0.0088(16) -0.0173(14)
    C10 0.0846(17) 0.0518(15) 0.0572(14) 0.0322(13) -0.0012(12) -0.0050(11)
    C11 0.0536(13) 0.0367(12) 0.0471(12) 0.0188(10) -0.0099(10) -0.0046(10)
    C12 0.0541(13) 0.0450(13) 0.0378(11) 0.0216(10) -0.0011(10) 0.0014(9)
    C13 0.0430(11) 0.0359(12) 0.0355(10) 0.0136(9) -0.0024(9) -0.0001(9)
    C14 0.0474(12) 0.0371(12) 0.0325(10) 0.0135(9) -0.0006(9) -0.0019(9)
    C15 0.0783(16) 0.0341(13) 0.0424(12) 0.0201(11) 0.0013(11) 0.0003(10)
    C16 0.0792(16) 0.0467(14) 0.0438(12) 0.0307(12) 0.0026(11) -0.0064(10)
    C17 0.0644(15) 0.0515(14) 0.0499(12) 0.0150(12) 0.0116(11) -0.0091(11)
    C18 0.0866(17) 0.0415(13) 0.0464(12) 0.0180(12) 0.0127(12) -0.0046(10)
    C19 0.0501(13) 0.0362(12) 0.0522(13) 0.0132(11) 0.0060(10) -0.0061(10)
    C20 0.0462(12) 0.0402(12) 0.0468(12) 0.0146(10) 0.0044(10) -0.0042(9)
    C21 0.0586(14) 0.0585(15) 0.0515(14) 0.0123(12) -0.0025(11) -0.0047(11)
    C22 0.0748(17) 0.0716(18) 0.0472(13) 0.0297(15) 0.0055(12) 0.0043(12)
    C23 0.0594(15) 0.0625(16) 0.0627(15) 0.0253(13) 0.0172(12) 0.0188(12)
    C24 0.0460(13) 0.0545(15) 0.0648(15) 0.0133(11) 0.0032(11) 0.0048(12)
    C25 0.0445(12) 0.0408(12) 0.0490(12) 0.0150(10) 0.0038(10) -0.0003(10)
    C26 0.0569(14) 0.0416(13) 0.0517(13) 0.0104(11) 0.0005(11) -0.0050(10)
    C27 0.0669(14) 0.0354(12) 0.0428(12) 0.0119(10) 0.0130(10) 0.0039(9)
    C28 0.0560(13) 0.0521(14) 0.0439(12) 0.0224(11) 0.0084(10) 0.0047(10)
    C29 0.0640(14) 0.0591(15) 0.0415(12) 0.0263(12) 0.0058(10) 0.0026(10)
    C30 0.0521(14) 0.0520(15) 0.0386(11) 0.0056(11) 0.0041(10) 0.0016(10)
    C31 0.0471(13) 0.0558(14) 0.0365(11) 0.0128(11) 0.0057(9) -0.0026(10)
    C32 0.0497(14) 0.0784(19) 0.0524(13) 0.0155(13) 0.0014(11) -0.0026(12)
    C33 0.0639(16) 0.100(2) 0.0486(14) 0.0408(16) -0.0043(12) -0.0118(14)
    C34 0.0821(19) 0.0726(19) 0.0551(14) 0.0400(16) -0.0119(13) -0.0162(13)
    C35 0.0685(16) 0.0545(16) 0.0581(14) 0.0144(13) -0.0081(12) -0.0112(11)
    C36 0.0482(13) 0.0520(14) 0.0391(11) 0.0119(11) 0.0015(9) -0.0046(10)
    C37 0.0488(13) 0.0543(15) 0.0458(12) 0.0080(11) 0.0040(10) -0.0014(10)
loop_
    _geom_bond_atom_site_label_1
    _geom_bond_atom_site_label_2
    _geom_bond_site_symmetry_2
    _geom_bond_distance
    _geom_bond_publ_flag
    O1 C12 . 1.226(2) ?
    O2 C5 . 1.224(3) ?
    O3 C15 . 1.225(2) ?
    O4 C19 . 1.211(2) ?
    O5 C26 . 1.208(2) ?
    O6 C30 . 1.213(2) ?
    O7 C37 . 1.212(2) ?
    N1 C15 . 1.373(3) ?
    N1 C1 . 1.377(3) ?
    N1 C16 . 1.465(2) ?
    N2 C15 . 1.392(3) ?
    N2 C14 . 1.401(2) ?
    N2 C27 . 1.469(2) ?
    N3 C26 . 1.395(3) ?
    N3 C19 . 1.399(2) ?
    N3 C18 . 1.460(3) ?
    N4 C37 . 1.390(3) ?
    N4 C30 . 1.392(3) ?
    N4 C29 . 1.454(3) ?
    C1 C2 . 1.374(3) ?
    C1 C14 . 1.417(3) ?
    C2 C3 . 1.379(3) ?
    C2 H2 . 0.9300 ?
    C3 C4 . 1.391(3) ?
    C3 H3 . 0.9300 ?
    C4 C13 . 1.424(3) ?
    C4 C5 . 1.486(3) ?
    C5 C6 . 1.480(3) ?
    C6 C7 . 1.389(3) ?
    C6 C11 . 1.398(3) ?
    C7 C8 . 1.376(3) ?
    C7 H7 . 0.9300 ?
    C8 C9 . 1.378(4) ?
    C8 H8 . 0.9300 ?
    C9 C10 . 1.386(3) ?
    C9 H9 . 0.9300 ?
    C10 C11 . 1.391(3) ?
    C10 H10 . 0.9300 ?
    C11 C12 . 1.487(3) ?
    C12 C13 . 1.481(3) ?
    C13 C14 . 1.408(3) ?
    C16 C17 . 1.510(3) ?
    C16 H16A . 0.9700 ?
    C16 H16B . 0.9700 ?
    C17 C18 . 1.540(3) ?
    C17 H17A . 0.9700 ?
    C17 H17B . 0.9700 ?
    C18 H18A . 0.9700 ?
    C18 H18B . 0.9700 ?
    C19 C20 . 1.480(3) ?
    C20 C21 . 1.375(3) ?
    C20 C25 . 1.385(3) ?
    C21 C22 . 1.383(3) ?
    C21 H21 . 0.9300 ?
    C22 C23 . 1.382(3) ?
    C22 H22 . 0.9300 ?
    C23 C24 . 1.390(3) ?
    C23 H23 . 0.9300 ?
    C24 C25 . 1.376(3) ?
    C24 H24 . 0.9300 ?
    C25 C26 . 1.488(3) ?
    C27 C28 . 1.505(3) ?
    C27 H27A . 0.9700 ?
    C27 H27B . 0.9700 ?
    C28 C29 . 1.521(3) ?
    C28 H28A . 0.9700 ?
    C28 H28B . 0.9700 ?
    C29 H29A . 0.9700 ?
    C29 H29B . 0.9700 ?
    C30 C31 . 1.479(3) ?
    C31 C32 . 1.379(3) ?
    C31 C36 . 1.384(3) ?
    C32 C33 . 1.385(3) ?
    C32 H32 . 0.9300 ?
    C33 C34 . 1.378(4) ?
    C33 H33 . 0.9300 ?
    C34 C35 . 1.388(3) ?
    C34 H34 . 0.9300 ?
    C35 C36 . 1.375(3) ?
    C35 H35 . 0.9300 ?
    C36 C37 . 1.486(3) ?
loop_
    _geom_angle_atom_site_label_1
    _geom_angle_atom_site_label_2
    _geom_angle_atom_site_label_3
    _geom_angle_site_symmetry_1
    _geom_angle_site_symmetry_3
    _geom_angle
    _geom_angle_publ_flag
    C15 N1 C1 . . 109.88(16) ?
    C15 N1 C16 . . 124.23(18) ?
    C1 N1 C16 . . 125.89(17) ?
    C15 N2 C14 . . 109.76(16) ?
    C15 N2 C27 . . 117.23(17) ?
    C14 N2 C27 . . 132.17(16) ?
    C26 N3 C19 . . 111.35(17) ?
    C26 N3 C18 . . 124.79(17) ?
    C19 N3 C18 . . 123.59(17) ?
    C37 N4 C30 . . 111.15(18) ?
    C37 N4 C29 . . 123.58(18) ?
    C30 N4 C29 . . 125.26(18) ?
    C2 C1 N1 . . 128.55(18) ?
    C2 C1 C14 . . 123.38(19) ?
    N1 C1 C14 . . 108.07(17) ?
    C1 C2 C3 . . 117.46(19) ?
    C1 C2 H2 . . 121.3 ?
    C3 C2 H2 . . 121.3 ?
    C2 C3 C4 . . 121.64(19) ?
    C2 C3 H3 . . 119.2 ?
    C4 C3 H3 . . 119.2 ?
    C3 C4 C13 . . 121.45(19) ?
    C3 C4 C5 . . 116.62(18) ?
    C13 C4 C5 . . 121.93(18) ?
    O2 C5 C6 . . 120.4(2) ?
    O2 C5 C4 . . 120.9(2) ?
    C6 C5 C4 . . 118.74(19) ?
    C7 C6 C11 . . 120.0(2) ?
    C7 C6 C5 . . 120.3(2) ?
    C11 C6 C5 . . 119.67(19) ?
    C8 C7 C6 . . 120.1(2) ?
    C8 C7 H7 . . 120.0 ?
    C6 C7 H7 . . 120.0 ?
    C7 C8 C9 . . 120.3(2) ?
    C7 C8 H8 . . 119.9 ?
    C9 C8 H8 . . 119.9 ?
    C8 C9 C10 . . 120.4(2) ?
    C8 C9 H9 . . 119.8 ?
    C10 C9 H9 . . 119.8 ?
    C9 C10 C11 . . 120.0(2) ?
    C9 C10 H10 . . 120.0 ?
    C11 C10 H10 . . 120.0 ?
    C10 C11 C6 . . 119.2(2) ?
    C10 C11 C12 . . 119.2(2) ?
    C6 C11 C12 . . 121.51(18) ?
    O1 C12 C13 . . 121.66(19) ?
    O1 C12 C11 . . 118.85(19) ?
    C13 C12 C11 . . 119.37(19) ?
    C14 C13 C4 . . 117.03(17) ?
    C14 C13 C12 . . 124.79(18) ?
    C4 C13 C12 . . 118.08(18) ?
    N2 C14 C13 . . 135.45(17) ?
    N2 C14 C1 . . 105.52(16) ?
    C13 C14 C1 . . 119.03(17) ?
    O3 C15 N1 . . 126.6(2) ?
    O3 C15 N2 . . 126.6(2) ?
    N1 C15 N2 . . 106.73(18) ?
    N1 C16 C17 . . 112.36(18) ?
    N1 C16 H16A . . 109.1 ?
    C17 C16 H16A . . 109.1 ?
    N1 C16 H16B . . 109.1 ?
    C17 C16 H16B . . 109.1 ?
    H16A C16 H16B . . 107.9 ?
    C16 C17 C18 . . 112.01(19) ?
    C16 C17 H17A . . 109.2 ?
    C18 C17 H17A . . 109.2 ?
    C16 C17 H17B . . 109.2 ?
    C18 C17 H17B . . 109.2 ?
    H17A C17 H17B . . 107.9 ?
    N3 C18 C17 . . 113.82(18) ?
    N3 C18 H18A . . 108.8 ?
    C17 C18 H18A . . 108.8 ?
    N3 C18 H18B . . 108.8 ?
    C17 C18 H18B . . 108.8 ?
    H18A C18 H18B . . 107.7 ?
    O4 C19 N3 . . 124.8(2) ?
    O4 C19 C20 . . 129.10(19) ?
    N3 C19 C20 . . 106.09(17) ?
    C21 C20 C25 . . 121.1(2) ?
    C21 C20 C19 . . 130.41(19) ?
    C25 C20 C19 . . 108.54(17) ?
    C20 C21 C22 . . 118.0(2) ?
    C20 C21 H21 . . 121.0 ?
    C22 C21 H21 . . 121.0 ?
    C21 C22 C23 . . 121.0(2) ?
    C21 C22 H22 . . 119.5 ?
    C23 C22 H22 . . 119.5 ?
    C22 C23 C24 . . 121.1(2) ?
    C22 C23 H23 . . 119.4 ?
    C24 C23 H23 . . 119.4 ?
    C25 C24 C23 . . 117.5(2) ?
    C25 C24 H24 . . 121.3 ?
    C23 C24 H24 . . 121.3 ?
    C24 C25 C20 . . 121.42(19) ?
    C24 C25 C26 . . 130.91(19) ?
    C20 C25 C26 . . 107.67(18) ?
    O5 C26 N3 . . 124.3(2) ?
    O5 C26 C25 . . 129.3(2) ?
    N3 C26 C25 . . 106.34(17) ?
    N2 C27 C28 . . 111.20(17) ?
    N2 C27 H27A . . 109.4 ?
    C28 C27 H27A . . 109.4 ?
    N2 C27 H27B . . 109.4 ?
    C28 C27 H27B . . 109.4 ?
    H27A C27 H27B . . 108.0 ?
    C27 C28 C29 . . 113.17(18) ?
    C27 C28 H28A . . 108.9 ?
    C29 C28 H28A . . 108.9 ?
    C27 C28 H28B . . 108.9 ?
    C29 C28 H28B . . 108.9 ?
    H28A C28 H28B . . 107.8 ?
    N4 C29 C28 . . 112.29(17) ?
    N4 C29 H29A . . 109.1 ?
    C28 C29 H29A . . 109.1 ?
    N4 C29 H29B . . 109.1 ?
    C28 C29 H29B . . 109.1 ?
    H29A C29 H29B . . 107.9 ?
    O6 C30 N4 . . 123.9(2) ?
    O6 C30 C31 . . 129.7(2) ?
    N4 C30 C31 . . 106.47(18) ?
    C32 C31 C36 . . 120.9(2) ?
    C32 C31 C30 . . 130.9(2) ?
    C36 C31 C30 . . 108.20(18) ?
    C31 C32 C33 . . 117.9(2) ?
    C31 C32 H32 . . 121.0 ?
    C33 C32 H32 . . 121.0 ?
    C34 C33 C32 . . 121.1(2) ?
    C34 C33 H33 . . 119.5 ?
    C32 C33 H33 . . 119.5 ?
    C33 C34 C35 . . 121.1(2) ?
    C33 C34 H34 . . 119.5 ?
    C35 C34 H34 . . 119.5 ?
    C36 C35 C34 . . 117.6(2) ?
    C36 C35 H35 . . 121.2 ?
    C34 C35 H35 . . 121.2 ?
    C35 C36 C31 . . 121.4(2) ?
    C35 C36 C37 . . 131.0(2) ?
    C31 C36 C37 . . 107.57(19) ?
    O7 C37 N4 . . 124.3(2) ?
    O7 C37 C36 . . 129.1(2) ?
    N4 C37 C36 . . 106.59(18) ?
loop_
    _geom_torsion_atom_site_label_1
    _geom_torsion_atom_site_label_2
    _geom_torsion_atom_site_label_3
    _geom_torsion_atom_site_label_4
    _geom_torsion_site_symmetry_1
    _geom_torsion_site_symmetry_2
    _geom_torsion_site_symmetry_3
    _geom_torsion_site_symmetry_4
    _geom_torsion
    _geom_torsion_publ_flag
    C15 N1 C1 C2 . . . . 177.7(2) ?
    C16 N1 C1 C2 . . . . -3.0(3) ?
    C15 N1 C1 C14 . . . . -1.8(2) ?
    C16 N1 C1 C14 . . . . 177.54(18) ?
    N1 C1 C2 C3 . . . . -179.2(2) ?
    C14 C1 C2 C3 . . . . 0.2(3) ?
    C1 C2 C3 C4 . . . . -0.7(3) ?
    C2 C3 C4 C13 . . . . 0.3(3) ?
    C2 C3 C4 C5 . . . . -179.38(18) ?
    C3 C4 C5 O2 . . . . 1.0(3) ?
    C13 C4 C5 O2 . . . . -178.7(2) ?
    C3 C4 C5 C6 . . . . -178.26(18) ?
    C13 C4 C5 C6 . . . . 2.1(3) ?
    O2 C5 C6 C7 . . . . -0.4(3) ?
    C4 C5 C6 C7 . . . . 178.88(19) ?
    O2 C5 C6 C11 . . . . 178.4(2) ?
    C4 C5 C6 C11 . . . . -2.3(3) ?
    C11 C6 C7 C8 . . . . 1.2(3) ?
    C5 C6 C7 C8 . . . . -180.0(2) ?
    C6 C7 C8 C9 . . . . 0.0(4) ?
    C7 C8 C9 C10 . . . . -1.5(4) ?
    C8 C9 C10 C11 . . . . 1.8(4) ?
    C9 C10 C11 C6 . . . . -0.5(3) ?
    C9 C10 C11 C12 . . . . -177.0(2) ?
    C7 C6 C11 C10 . . . . -1.0(3) ?
    C5 C6 C11 C10 . . . . -179.78(19) ?
    C7 C6 C11 C12 . . . . 175.42(19) ?
    C5 C6 C11 C12 . . . . -3.4(3) ?
    C10 C11 C12 O1 . . . . 9.8(3) ?
    C6 C11 C12 O1 . . . . -166.6(2) ?
    C10 C11 C12 C13 . . . . -174.23(18) ?
    C6 C11 C12 C13 . . . . 9.4(3) ?
    C3 C4 C13 C14 . . . . 0.7(3) ?
    C5 C4 C13 C14 . . . . -179.66(17) ?
    C3 C4 C13 C12 . . . . -175.86(18) ?
    C5 C4 C13 C12 . . . . 3.8(3) ?
    O1 C12 C13 C14 . . . . -9.7(3) ?
    C11 C12 C13 C14 . . . . 174.41(17) ?
    O1 C12 C13 C4 . . . . 166.55(19) ?
    C11 C12 C13 C4 . . . . -9.3(3) ?
    C15 N2 C14 C13 . . . . -178.8(2) ?
    C27 N2 C14 C13 . . . . -9.9(4) ?
    C15 N2 C14 C1 . . . . 0.9(2) ?
    C27 N2 C14 C1 . . . . 169.8(2) ?
    C4 C13 C14 N2 . . . . 178.53(19) ?
    C12 C13 C14 N2 . . . . -5.2(3) ?
    C4 C13 C14 C1 . . . . -1.2(3) ?
    C12 C13 C14 C1 . . . . 175.10(17) ?
    C2 C1 C14 N2 . . . . -179.00(18) ?
    N1 C1 C14 N2 . . . . 0.5(2) ?
    C2 C1 C14 C13 . . . . 0.8(3) ?
    N1 C1 C14 C13 . . . . -179.72(16) ?
    C1 N1 C15 O3 . . . . -177.2(2) ?
    C16 N1 C15 O3 . . . . 3.5(4) ?
    C1 N1 C15 N2 . . . . 2.3(2) ?
    C16 N1 C15 N2 . . . . -177.00(18) ?
    C14 N2 C15 O3 . . . . 177.5(2) ?
    C27 N2 C15 O3 . . . . 6.7(3) ?
    C14 N2 C15 N1 . . . . -2.0(2) ?
    C27 N2 C15 N1 . . . . -172.75(17) ?
    C15 N1 C16 C17 . . . . 94.3(2) ?
    C1 N1 C16 C17 . . . . -84.9(3) ?
    N1 C16 C17 C18 . . . . 174.04(18) ?
    C26 N3 C18 C17 . . . . 71.5(3) ?
    C19 N3 C18 C17 . . . . -115.0(2) ?
    C16 C17 C18 N3 . . . . -107.3(2) ?
    C26 N3 C19 O4 . . . . -179.8(2) ?
    C18 N3 C19 O4 . . . . 5.9(3) ?
    C26 N3 C19 C20 . . . . -1.0(2) ?
    C18 N3 C19 C20 . . . . -175.24(18) ?
    O4 C19 C20 C21 . . . . -1.5(4) ?
    N3 C19 C20 C21 . . . . 179.7(2) ?
    O4 C19 C20 C25 . . . . 179.0(2) ?
    N3 C19 C20 C25 . . . . 0.3(2) ?
    C25 C20 C21 C22 . . . . -0.5(3) ?
    C19 C20 C21 C22 . . . . -179.9(2) ?
    C20 C21 C22 C23 . . . . 0.4(4) ?
    C21 C22 C23 C24 . . . . -0.2(4) ?
    C22 C23 C24 C25 . . . . 0.2(3) ?
    C23 C24 C25 C20 . . . . -0.3(3) ?
    C23 C24 C25 C26 . . . . 179.1(2) ?
    C21 C20 C25 C24 . . . . 0.5(3) ?
    C19 C20 C25 C24 . . . . -179.99(19) ?
    C21 C20 C25 C26 . . . . -179.0(2) ?
    C19 C20 C25 C26 . . . . 0.5(2) ?
    C19 N3 C26 O5 . . . . -178.9(2) ?
    C18 N3 C26 O5 . . . . -4.8(4) ?
    C19 N3 C26 C25 . . . . 1.3(2) ?
    C18 N3 C26 C25 . . . . 175.46(18) ?
    C24 C25 C26 O5 . . . . -0.3(4) ?
    C20 C25 C26 O5 . . . . 179.1(2) ?
    C24 C25 C26 N3 . . . . 179.5(2) ?
    C20 C25 C26 N3 . . . . -1.1(2) ?
    C15 N2 C27 C28 . . . . 100.4(2) ?
    C14 N2 C27 C28 . . . . -67.9(3) ?
    N2 C27 C28 C29 . . . . -179.70(18) ?
    C37 N4 C29 C28 . . . . -78.3(2) ?
    C30 N4 C29 C28 . . . . 100.6(2) ?
    C27 C28 C29 N4 . . . . -73.0(2) ?
    C37 N4 C30 O6 . . . . 178.8(2) ?
    C29 N4 C30 O6 . . . . -0.2(3) ?
    C37 N4 C30 C31 . . . . -1.2(2) ?
    C29 N4 C30 C31 . . . . 179.77(16) ?
    O6 C30 C31 C32 . . . . 1.1(4) ?
    N4 C30 C31 C32 . . . . -178.8(2) ?
    O6 C30 C31 C36 . . . . -178.9(2) ?
    N4 C30 C31 C36 . . . . 1.1(2) ?
    C36 C31 C32 C33 . . . . 0.5(3) ?
    C30 C31 C32 C33 . . . . -179.6(2) ?
    C31 C32 C33 C34 . . . . -0.8(3) ?
    C32 C33 C34 C35 . . . . 0.4(4) ?
    C33 C34 C35 C36 . . . . 0.1(3) ?
    C34 C35 C36 C31 . . . . -0.3(3) ?
    C34 C35 C36 C37 . . . . -179.4(2) ?
    C32 C31 C36 C35 . . . . 0.0(3) ?
    C30 C31 C36 C35 . . . . -179.91(19) ?
    C32 C31 C36 C37 . . . . 179.31(18) ?
    C30 C31 C36 C37 . . . . -0.6(2) ?
    C30 N4 C37 O7 . . . . 179.8(2) ?
    C29 N4 C37 O7 . . . . -1.1(3) ?
    C30 N4 C37 C36 . . . . 0.8(2) ?
    C29 N4 C37 C36 . . . . 179.88(16) ?
    C35 C36 C37 O7 . . . . 0.1(4) ?
    C31 C36 C37 O7 . . . . -179.0(2) ?
    C35 C36 C37 N4 . . . . 179.1(2) ?
    C31 C36 C37 N4 . . . . -0.1(2) ?
