# Supplementary material for: 1,3-Bis[3-(1,3-dioxoisoindolin-2-yl)prop­yl]-1H-anthra[1,2-d]imidazole-2,6,11(3H)-trione
Source: Acta Crystallogr Sect E Struct Rep Online. 2011 Jul 23;67(Pt 8):o2137. doi: 10.1107/S1600536811029096 (PMC3213577; doi:10.1107/S1600536811029096)
Supplement: Supplementary file 2 [file e-67-o2137-Isup2.hkl]

# 
# h,k,l, Fc-squared, Fo-squared, sigma(Fo-squared) and status flag 
# 
data_I
_shelx_title '  P-1' 
_shelx_refln_list_code          4 
_shelx_F_calc_maximum      171.89 
_exptl_crystal_F_000       664.00 
_reflns_d_resolution_high  0.7990 
 
loop_ 
 _symmetry_equiv_pos_as_xyz 
 'x, y, z' 
 '-x, -y, -z' 
 
_cell_length_a     8.4278 
_cell_length_b    13.1258 
_cell_length_c    13.7966 
_cell_angle_alpha  94.359 
_cell_angle_beta   92.472 
_cell_angle_gamma 105.351 
 
_shelx_F_squared_multiplier     1.000 
 
loop_ 
 _refln_index_h 
 _refln_index_k 
 _refln_index_l 
 _refln_F_squared_calc 
 _refln_F_squared_meas 
 _refln_F_squared_sigma 
 _refln_observed_status 
   2   0   0    17721.74    16615.58    175.76 o 
   3   0   0      588.23      547.00      7.48 o 
   4   0   0       38.18       52.38      3.32 o 
   5   0   0      190.17      176.57      5.17 o 
   6   0   0        3.76        1.92      3.18 o 
   7   0   0       18.41       21.36      5.03 o 
   8   0   0        0.16        2.88      4.14 o 
   9   0   0       26.12       23.65      5.57 o 
  10   0   0        6.77        0.81      7.16 o 
 -10   1   0        2.84       -5.67      6.00 o 
  -9   1   0        7.58        4.84      5.26 o 
  -8   1   0       21.51       22.16      4.31 o 
  -7   1   0      136.35      132.81      6.49 o 
  -6   1   0       10.28       12.49      3.50 o 
  -5   1   0      102.94      105.27      4.37 o 
  -4   1   0      359.45      382.79      7.05 o 
  -3   1   0     2205.22     2202.74     25.73 o 
  -2   1   0      468.66      409.56      6.03 o 
  -1   1   0      123.98       80.06     18.19 o 
   1   1   0     9689.73     8306.54    108.02 o 
   2   1   0      188.87      201.32      3.72 o 
   3   1   0       54.44       52.64      2.76 o 
   4   1   0      909.54      929.70     12.36 o 
   5   1   0       39.46       40.74      3.34 o 
   6   1   0        6.05        4.03      3.56 o 
   7   1   0       16.43       11.34      3.76 o 
   8   1   0        0.13       -3.71      3.71 o 
   9   1   0        0.00       -5.84      6.58 o 
 -10   2   0        7.21        1.73      7.25 o 
  -9   2   0       17.74       24.14      5.76 o 
  -8   2   0        4.29        2.44      4.06 o 
  -7   2   0      142.57      127.50      6.30 o 
  -6   2   0       72.15       81.54      4.93 o 
  -5   2   0      287.21      290.94      8.19 o 
  -4   2   0        0.22        1.96      2.59 o 
  -3   2   0     2298.86     2234.91     23.21 o 
  -2   2   0     4584.15     4315.10     43.74 o 
  -1   2   0     1440.53     1413.92     20.45 o 
   0   2   0     1303.63     1169.55     19.22 o 
   1   2   0      133.05      135.31      3.05 o 
   2   2   0        4.65        5.51      1.63 o 
   3   2   0      365.66      373.79      6.14 o 
   4   2   0       39.99       46.19      3.02 o 
   5   2   0      116.28      121.28      4.77 o 
   6   2   0       33.23       22.86      4.24 o 
   7   2   0      143.74      147.36      7.23 o 
   8   2   0       83.19       83.79      6.42 o 
   9   2   0       15.19        8.95      5.56 o 
 -10   3   0        2.78       -6.12      6.12 o 
  -9   3   0        5.79        3.57      4.51 o 
  -8   3   0       13.91       16.02      4.10 o 
  -7   3   0      115.48      115.73      6.09 o 
  -6   3   0       80.11       92.98      5.40 o 
  -5   3   0      494.08      524.18     11.84 o 
  -4   3   0      234.78      227.80      5.72 o 
  -3   3   0      182.36      167.37      4.84 o 
  -2   3   0     8858.01     8544.49     90.58 o 
  -1   3   0     4517.04     4197.45     58.09 o 
   0   3   0      338.13      292.75      6.11 o 
   1   3   0       12.83        4.86      2.13 o 
   2   3   0      555.83      577.98      7.53 o 
   3   3   0      292.37      294.19      5.45 o 
   4   3   0      159.09      182.76      5.34 o 
   5   3   0      123.09      109.73      5.03 o 
   6   3   0       21.89       24.76      4.72 o 
   7   3   0      133.11      123.07      7.41 o 
   8   3   0        0.16       -4.63      4.63 o 
   9   3   0        1.57       -4.77      5.63 o 
 -10   4   0        0.55        4.91      6.59 o 
  -9   4   0       22.87       28.72      5.66 o 
  -8   4   0       36.07       30.12      4.83 o 
  -7   4   0      568.82      566.42     13.03 o 
  -6   4   0       16.82       17.21      4.27 o 
  -5   4   0      663.63      672.72     10.59 o 
  -4   4   0       19.06       21.02      2.33 o 
  -3   4   0     1400.21     1384.69     17.92 o 
  -2   4   0     2854.66     2861.35     37.89 o 
  -1   4   0     6572.70     6228.46     95.67 o 
   0   4   0      189.71      168.08      5.35 o 
   1   4   0        0.24       -1.10      2.34 o 
   2   4   0      394.45      396.21      7.11 o 
   3   4   0        9.53        9.10      2.26 o 
   4   4   0        1.57        1.07      2.43 o 
   5   4   0        0.39       -2.74      3.21 o 
   6   4   0       58.49       60.45      7.23 o 
   7   4   0       10.88       15.12      4.61 o 
   8   4   0        1.57        2.17      5.09 o 
   9   4   0        0.19        1.05      6.08 o 
 -10   5   0        0.07        7.26      6.66 o 
  -9   5   0        0.45       -0.55      4.73 o 
  -8   5   0        0.11       -4.01      4.01 o 
  -7   5   0      184.62      177.18      8.32 o 
  -6   5   0       22.44       26.69      4.14 o 
  -5   5   0       74.66       74.28      4.45 o 
  -4   5   0     2454.69     2393.44     29.41 o 
  -3   5   0      736.99      744.61     11.37 o 
  -2   5   0       20.42       31.11      4.07 o 
  -1   5   0       77.00       59.03      5.14 o 
   0   5   0     1931.53     1964.19     25.28 o 
   1   5   0     1019.83     1030.59     17.25 o 
   2   5   0      168.55      154.92      5.55 o 
   3   5   0        1.63        7.97      2.71 o 
   4   5   0      509.16      500.29      9.03 o 
   5   5   0      113.21      117.39      6.87 o 
   6   5   0        4.69        3.82      4.39 o 
   7   5   0        8.31       13.01      5.18 o 
   8   5   0        4.85        4.86      5.88 o 
 -10   6   0       14.26       13.75      8.56 o 
  -9   6   0        0.22        1.72      5.70 o 
  -8   6   0      189.56      189.32      9.75 o 
  -7   6   0        0.29       10.02      4.63 o 
  -6   6   0       62.82       74.07      6.30 o 
  -5   6   0       40.87       39.33      4.86 o 
  -4   6   0     1244.73     1185.80     17.24 o 
  -3   6   0     2087.57     2112.49     26.42 o 
  -2   6   0      422.92      474.41     10.58 o 
  -1   6   0      579.95      565.82     10.79 o 
   0   6   0     2954.83     3053.77     37.99 o 
   1   6   0      203.90      197.10     10.49 o 
   2   6   0      719.12      789.68     12.94 o 
   3   6   0        0.24       -0.38      2.98 o 
   4   6   0      281.38      320.85      9.27 o 
   5   6   0        3.81       -2.04      4.34 o 
   6   6   0       15.18       15.62      5.08 o 
   7   6   0        0.83        3.83      6.69 o 
   8   6   0        8.55        4.64      7.67 o 
 -10   7   0        0.34       -7.45      7.45 o 
  -9   7   0       13.78       30.03     11.12 o 
  -8   7   0       13.45       10.78      6.69 o 
  -7   7   0        5.78       -4.60      4.90 o 
  -6   7   0       37.86       38.69      7.66 o 
  -5   7   0      219.71      218.94      9.50 o 
  -4   7   0      878.67      898.90     16.99 o 
  -3   7   0      519.14      528.36     16.20 o 
  -2   7   0      159.34      166.87      7.02 o 
  -1   7   0        6.00        4.87      3.20 o 
   0   7   0        5.24        4.19      3.00 o 
   1   7   0       25.14       23.80      3.64 o 
   2   7   0      153.28      161.41      6.47 o 
   3   7   0       29.11       30.46      4.64 o 
   4   7   0      104.53      107.91      6.85 o 
   5   7   0      264.53      300.37     20.46 o 
   6   7   0       11.10       19.94      5.39 o 
   7   7   0       18.40       13.17      7.86 o 
 -10   8   0        9.97        2.50      8.47 o 
  -9   8   0        0.01        1.13      7.78 o 
  -8   8   0        1.05        0.68      6.86 o 
  -7   8   0        1.11        1.08      5.29 o 
  -6   8   0      512.16      497.60     17.28 o 
  -5   8   0       16.12       13.90      4.23 o 
  -4   8   0        0.22       -3.49      4.50 o 
  -3   8   0       47.04       44.85      5.45 o 
  -2   8   0       89.09       93.93      5.57 o 
  -1   8   0       57.02       55.50      5.21 o 
   0   8   0      134.65      145.67      6.03 o 
   1   8   0        3.00       -2.49      3.21 o 
   2   8   0       96.65      104.92      6.81 o 
   3   8   0        3.21        3.96      4.70 o 
   4   8   0      158.35      148.16      8.52 o 
   5   8   0        6.92       10.83      5.40 o 
   6   8   0       18.11       19.46      7.96 o 
   7   8   0        3.45       -6.52      6.52 o 
 -10   9   0       11.53        2.03     10.80 o 
  -9   9   0       52.28       54.64     10.64 o 
  -8   9   0       77.45       67.93      8.05 o 
  -7   9   0       25.70       31.37      8.57 o 
  -6   9   0      183.26      203.54      8.74 o 
  -5   9   0      847.28      830.49     15.73 o 
  -4   9   0      147.53      151.64      8.00 o 
  -3   9   0      556.38      519.19     12.59 o 
  -2   9   0       23.14       29.76      5.39 o 
  -1   9   0       39.28       49.29     12.46 o 
   0   9   0       29.87       26.99      4.37 o 
   1   9   0       22.12       25.10      4.63 o 
   2   9   0        0.01        1.02      4.11 o 
   3   9   0      250.63      235.59     11.02 o 
   4   9   0       20.56       19.35      5.07 o 
   5   9   0        1.60       -0.29      5.39 o 
   6   9   0       54.28       76.61      8.49 o 
  -9  10   0       15.57        6.29      8.17 o 
  -8  10   0       24.67       20.60      7.82 o 
  -7  10   0      188.41      222.89     11.62 o 
  -6  10   0        7.03        1.19      4.27 o 
  -5  10   0      534.46      530.46     13.58 o 
  -4  10   0      133.51      140.87      7.64 o 
  -3  10   0       14.81        6.72      4.52 o 
  -2  10   0       71.50       82.39      7.37 o 
  -1  10   0       25.24       33.83      7.90 o 
   0  10   0      326.32      360.41     10.57 o 
   1  10   0      202.35      197.01      8.45 o 
   2  10   0        0.33       -3.98      3.98 o 
   3  10   0        5.19       10.66      4.69 o 
   4  10   0       32.67       36.95      6.28 o 
   5  10   0       40.58       48.76      7.50 o 
   6  10   0        0.77        4.35      6.93 o 
  -9  11   0        4.45       16.73     11.84 o 
  -8  11   0       14.67       21.67      7.96 o 
  -7  11   0      166.76      172.84     11.30 o 
  -6  11   0        6.23       13.77      4.61 o 
  -5  11   0      370.36      339.07     11.10 o 
  -4  11   0      178.35      188.90      9.15 o 
  -3  11   0       35.18       35.31      5.70 o 
  -2  11   0      558.80      558.45     18.45 o 
  -1  11   0       67.53       57.18      9.18 o 
   0  11   0       96.23      107.39      7.57 o 
   1  11   0        3.65        0.98      4.27 o 
   2  11   0      146.99      146.26      7.60 o 
   3  11   0       16.32       21.40      5.56 o 
   4  11   0       41.51       47.12      6.98 o 
   5  11   0        0.84        7.40      7.37 o 
  -8  12   0       29.32       10.78     11.02 o 
  -7  12   0       81.30       79.99     11.05 o 
  -6  12   0        5.25       11.72      9.80 o 
  -5  12   0        0.15       -0.32      4.02 o 
  -4  12   0        0.63        8.22      4.86 o 
  -3  12   0       53.51       68.19      6.89 o 
  -2  12   0       34.22       39.84      8.92 o 
  -1  12   0      299.75      259.38     21.50 o 
   0  12   0        6.14       15.41      5.07 o 
   1  12   0      258.86      251.07      9.92 o 
   2  12   0       28.92       24.56      5.82 o 
   3  12   0        0.11       -4.98      4.98 o 
   4  12   0       28.94       31.53      6.64 o 
  -8  13   0        0.93       -6.85      9.72 o 
  -7  13   0        4.25       12.05      7.97 o 
  -6  13   0        0.02        0.08      6.12 o 
  -5  13   0        0.98        3.84      6.18 o 
  -4  13   0        1.18        1.78      6.42 o 
  -3  13   0       36.12       28.51      7.74 o 
  -2  13   0        6.65        9.10     10.16 o 
  -1  13   0       17.35       34.05      7.74 o 
   0  13   0       45.67       51.60      7.78 o 
   1  13   0        7.45        2.27      5.77 o 
   2  13   0       15.99       13.23      6.60 o 
   3  13   0        1.33       -5.52      5.52 o 
  -7  14   0        2.67       -3.92      8.86 o 
  -6  14   0        0.03        3.99      6.89 o 
  -5  14   0       24.87       18.69      7.33 o 
  -4  14   0        5.69       -3.82      7.90 o 
  -3  14   0        1.11        1.32      9.13 o 
  -2  14   0       61.46       72.81     10.68 o 
  -1  14   0        5.15       -4.34      7.57 o 
   0  14   0       26.56       49.53      9.97 o 
   1  14   0       22.59       18.06      8.80 o 
   2  14   0        9.25       15.85      7.76 o 
  -6  15   0       29.12       21.95     11.29 o 
  -5  15   0        5.40        2.03      6.94 o 
  -4  15   0       15.93        7.40     19.99 o 
  -3  15   0        9.53        6.70      9.32 o 
  -2  15   0       11.75        1.31      7.21 o 
  -1  15   0        1.44       12.60      8.34 o 
   0  15   0       30.42       12.93      8.21 o 
   1  15   0        6.72       -5.01      8.24 o 
  -4  16   0        1.60       13.45     12.64 o 
  -3  16   0        2.44        2.74      8.46 o 
  -2  16   0       21.22       17.10      9.24 o 
  -1  16   0        0.23       14.06      9.26 o 
   1 -16   1        0.19       12.34      9.12 o 
   2 -16   1        0.49        2.11      8.24 o 
   3 -16   1       18.49       18.94      8.64 o 
   4 -16   1        6.31       -1.69      8.45 o 
   5 -16   1        1.77      -10.95     14.63 o 
  -1 -15   1       27.57       26.83      8.58 o 
   0 -15   1      103.25      102.66     13.10 o 
   1 -15   1       12.86       12.89      8.55 o 
   2 -15   1        4.57       21.91      9.41 o 
   3 -15   1        4.14       -1.20      7.49 o 
   4 -15   1       23.56      -10.79     22.05 o 
   5 -15   1        9.07       16.30      7.75 o 
   6 -15   1        9.06        3.09     11.83 o 
  -2 -14   1        3.72        3.38      7.77 o 
  -1 -14   1        4.88        3.30      7.72 o 
   0 -14   1       12.06       11.41      8.32 o 
   1 -14   1       31.99       22.46      8.76 o 
   2 -14   1        0.18       -0.19      6.99 o 
   3 -14   1        3.04       -3.19      6.77 o 
   4 -14   1        0.15       -3.53      8.93 o 
   5 -14   1        3.86       -5.99      5.99 o 
   6 -14   1       33.61       36.63     15.12 o 
   7 -14   1        2.52       11.90      7.16 o 
  -3 -13   1        0.03       -2.80      5.47 o 
  -2 -13   1      161.69      169.64     10.85 o 
  -1 -13   1        0.98        3.39      5.98 o 
   0 -13   1      106.09      100.97      9.48 o 
   1 -13   1        2.10       -5.76      5.76 o 
   2 -13   1      145.97      139.48     11.91 o 
   3 -13   1        0.09       -5.61      5.61 o 
   4 -13   1        0.60       -7.56      7.56 o 
   5 -13   1        0.02       -5.70      5.70 o 
   6 -13   1        6.01       11.19      6.68 o 
   7 -13   1        1.33        7.33      7.61 o 
   8 -13   1        0.87        7.82     19.54 o 
  -4 -12   1        0.52        3.90      6.03 o 
  -3 -12   1       41.23       46.69      7.30 o 
  -2 -12   1       60.31       74.74      9.02 o 
  -1 -12   1        0.06        1.84      4.48 o 
   0 -12   1       10.78       11.55      5.79 o 
   1 -12   1       79.83       72.66      8.64 o 
   2 -12   1        6.43       11.40      7.71 o 
   3 -12   1      463.07      454.42     16.82 o 
   4 -12   1        4.45        6.80      4.71 o 
   5 -12   1       56.61       57.30      5.75 o 
   6 -12   1        1.28       -0.24      5.17 o 
   7 -12   1        0.57       -7.13      7.83 o 
   8 -12   1        2.33        2.24     10.48 o 
  -5 -11   1        5.78        6.26      6.35 o 
  -4 -11   1        3.41        4.03      5.47 o 
  -3 -11   1       76.81       78.28      7.03 o 
  -2 -11   1       28.75       30.33      5.40 o 
  -1 -11   1      381.63      352.21     14.54 o 
   0 -11   1      134.54      142.17      6.97 o 
   1 -11   1       33.94       40.39      7.52 o 
   2 -11   1        8.46        7.56      6.37 o 
   3 -11   1        7.62        6.03      5.82 o 
   4 -11   1       60.48       59.74      6.68 o 
   5 -11   1      126.11      130.71      6.77 o 
   6 -11   1       11.83       19.31      6.23 o 
   7 -11   1       66.49       67.29      8.23 o 
   8 -11   1       26.95       20.09      7.85 o 
   9 -11   1        3.65       11.60     10.45 o 
  -6 -10   1       17.14       11.53      7.49 o 
  -5 -10   1        4.51        0.99      7.67 o 
  -4 -10   1        3.17        1.47      5.61 o 
  -3 -10   1        0.11        2.17      5.01 o 
  -2 -10   1       39.57       37.73      5.18 o 
  -1 -10   1       12.52        4.84      4.36 o 
   0 -10   1      118.42      122.91      6.86 o 
   1 -10   1      186.21      184.82     11.13 o 
   2 -10   1      539.27      549.09     15.53 o 
   3 -10   1      101.51      123.78      9.79 o 
   4 -10   1      282.02      284.21     11.13 o 
   5 -10   1        0.51       -7.07      7.07 o 
   6 -10   1       12.04       10.32      4.24 o 
   7 -10   1      337.44      318.56     14.76 o 
   8 -10   1       18.91       19.46     10.42 o 
   9 -10   1       39.73       45.86      9.65 o 
  -6  -9   1       21.09       30.69      7.61 o 
  -5  -9   1        2.86        9.39      6.32 o 
  -4  -9   1      213.04      185.57      9.78 o 
  -3  -9   1      162.51      152.67      8.94 o 
  -2  -9   1       11.73        9.37      5.07 o 
  -1  -9   1       25.67       15.41      4.62 o 
   0  -9   1       19.91       24.70      4.32 o 
   1  -9   1      185.62      178.58     12.42 o 
   2  -9   1        5.23        3.63      5.73 o 
   3  -9   1      839.20      816.63     20.85 o 
   4  -9   1        2.78        2.75      3.71 o 
   5  -9   1      351.41      372.24     11.24 o 
   6  -9   1       37.69       40.48      5.10 o 
   7  -9   1       79.00       87.21      7.54 o 
   8  -9   1       30.93       32.43      6.69 o 
   9  -9   1        9.28       13.66      8.09 o 
  10  -9   1        8.49        0.54     14.10 o 
  -7  -8   1       25.94       35.84     19.01 o 
  -6  -8   1      174.71      188.45     10.97 o 
  -5  -8   1       23.41       26.12      6.03 o 
  -4  -8   1      171.49      160.04      8.94 o 
  -3  -8   1       85.28       76.21      6.80 o 
  -2  -8   1      309.74      311.96     11.87 o 
  -1  -8   1        7.56        6.66      3.98 o 
   0  -8   1       39.62       37.81      4.36 o 
   1  -8   1      126.28      140.18      6.60 o 
   2  -8   1       10.37       24.81      5.02 o 
   3  -8   1       40.37       38.25      5.96 o 
   4  -8   1      129.23      137.85      5.09 o 
   5  -8   1        7.50        8.76      3.58 o 
   6  -8   1      216.28      232.03     14.99 o 
   7  -8   1       12.58        9.01      4.97 o 
   8  -8   1        2.51        0.23      4.88 o 
   9  -8   1        3.43        7.44      6.95 o 
  10  -8   1        5.83        2.86      8.33 o 
  -7  -7   1        0.71       -6.20      6.31 o 
  -6  -7   1      136.23      130.73      8.47 o 
  -5  -7   1       62.95       62.73      6.40 o 
  -4  -7   1      222.71      236.95      9.93 o 
  -3  -7   1       25.07       16.60      4.39 o 
  -2  -7   1       53.90       63.13      4.72 o 
  -1  -7   1       30.55       30.25      4.44 o 
   0  -7   1     1260.62     1391.20     20.69 o 
   1  -7   1      182.43      178.27      8.06 o 
   2  -7   1        3.60        1.95      3.40 o 
   3  -7   1       45.90       63.34      5.70 o 
   4  -7   1       10.35       20.79      3.45 o 
   5  -7   1       45.95       47.64      4.27 o 
   6  -7   1        1.65       -0.09      4.22 o 
   7  -7   1        2.81        0.56      4.63 o 
   8  -7   1        7.93        5.20      6.00 o 
   9  -7   1        1.54        3.77      6.44 o 
  10  -7   1        0.20        2.66      7.16 o 
  -8  -6   1        7.31        5.40      6.69 o 
  -7  -6   1        9.15        8.18      5.32 o 
  -6  -6   1       31.77       40.15      5.37 o 
  -5  -6   1       25.33       26.10      4.98 o 
  -4  -6   1        6.57        1.31      3.80 o 
  -3  -6   1      400.22      379.78      8.74 o 
  -2  -6   1      198.84      200.50      7.97 o 
  -1  -6   1        5.46        6.84      3.30 o 
   0  -6   1      673.21      698.12     12.30 o 
   1  -6   1     1129.14     1160.19     22.03 o 
   2  -6   1      557.16      575.71     11.07 o 
   3  -6   1     2666.94     2754.78     37.40 o 
   4  -6   1       27.69       28.07      3.18 o 
   5  -6   1       72.84       71.72      5.64 o 
   6  -6   1      238.04      249.26     13.63 o 
   7  -6   1       95.94      104.87     11.39 o 
   8  -6   1       10.67       10.43      5.20 o 
   9  -6   1        2.81       -2.54      5.80 o 
  10  -6   1        5.51        6.12      5.89 o 
  -8  -5   1        2.24       -1.33      5.55 o 
  -7  -5   1        9.26       11.35      5.19 o 
  -6  -5   1      107.25       98.24      6.92 o 
  -5  -5   1       42.34       38.06      4.61 o 
  -4  -5   1       26.77       24.21      3.50 o 
  -3  -5   1        7.31        7.44      2.63 o 
  -2  -5   1       76.68       80.00      5.46 o 
  -1  -5   1       85.98       91.64      4.77 o 
   0  -5   1      358.12      341.32      9.69 o 
   1  -5   1     1908.50     1928.24     27.47 o 
   2  -5   1     1897.84     1949.06     27.97 o 
   3  -5   1      122.48      134.62      4.63 o 
   4  -5   1      553.56      612.36     10.06 o 
   5  -5   1        1.75        5.01      3.04 o 
   6  -5   1        7.55        5.14      3.63 o 
   7  -5   1       35.18       38.37      5.00 o 
   8  -5   1        7.32       13.38      4.46 o 
   9  -5   1        4.73       10.37      5.28 o 
  10  -5   1        6.89       15.62      6.67 o 
  -9  -4   1        3.92       -0.13      6.27 o 
  -8  -4   1        0.03        2.56      5.45 o 
  -7  -4   1        4.79       -2.04      4.25 o 
  -6  -4   1       22.08       16.15      4.33 o 
  -5  -4   1        1.01       -3.13      3.13 o 
  -4  -4   1        7.53       10.37      2.69 o 
  -3  -4   1      424.19      394.81      6.60 o 
  -2  -4   1       28.20       23.35      3.08 o 
  -1  -4   1       47.55       45.77      3.49 o 
   0  -4   1     1370.66     1368.37     18.38 o 
   1  -4   1       61.65       57.79      3.38 o 
   2  -4   1     1869.20     1873.89     24.03 o 
   3  -4   1      222.62      201.37      5.64 o 
   4  -4   1      121.42      113.46      4.22 o 
   5  -4   1       37.64       33.26      4.13 o 
   6  -4   1        1.82        6.71      3.65 o 
   7  -4   1      133.46      142.03      6.77 o 
   8  -4   1       45.02       32.51      6.50 o 
   9  -4   1       38.73       35.33      6.12 o 
  10  -4   1        1.11        7.40      5.97 o 
  -9  -3   1        0.00        5.75      5.55 o 
  -8  -3   1       15.56        0.28      4.78 o 
  -7  -3   1      187.73      202.56      9.86 o 
  -6  -3   1      117.28      103.12      6.64 o 
  -5  -3   1      140.97      159.89      6.25 o 
  -4  -3   1      177.46      205.31      5.41 o 
  -3  -3   1      301.46      301.81      5.77 o 
  -2  -3   1      706.88      684.61      9.50 o 
  -1  -3   1     1403.47     1381.68     18.23 o 
   0  -3   1     1365.28     1283.05     15.71 o 
   1  -3   1       47.75       32.18      2.25 o 
   2  -3   1     6722.89     6478.25     68.78 o 
   3  -3   1      369.22      343.25      6.02 o 
   4  -3   1       90.05      103.23      4.77 o 
   5  -3   1      365.33      382.58      7.85 o 
   6  -3   1        1.18       -2.91      2.91 o 
   7  -3   1        0.55        1.94      3.54 o 
   8  -3   1        7.24       16.29      4.34 o 
   9  -3   1       27.65       21.05      6.69 o 
  10  -3   1        7.01        8.09      6.26 o 
  -9  -2   1        5.80       -4.52      5.23 o 
  -8  -2   1       36.99       33.65      5.21 o 
  -7  -2   1       28.45       31.48      4.79 o 
  -6  -2   1      339.25      401.78     11.87 o 
  -5  -2   1       85.91      100.42      4.58 o 
  -4  -2   1       10.19        4.29      2.40 o 
  -3  -2   1      227.84      217.59      4.65 o 
  -2  -2   1      721.35      643.62      8.09 o 
  -1  -2   1     2029.40     1737.58     18.02 o 
   0  -2   1     9465.89     8679.93     92.19 o 
   1  -2   1      948.50      866.08     10.53 o 
   2  -2   1     9676.47     9204.19     86.04 o 
   3  -2   1       68.88       69.92      3.23 o 
   4  -2   1      172.40      170.89      6.38 o 
   5  -2   1       37.05       44.08      3.30 o 
   6  -2   1      138.91      138.75      5.29 o 
   7  -2   1       36.35       41.11      4.99 o 
   8  -2   1        7.16        5.64      4.48 o 
   9  -2   1        0.07        7.19      4.90 o 
  10  -2   1       25.98       16.53      6.35 o 
  -9  -1   1       24.71       21.29      6.12 o 
  -8  -1   1        2.14        2.08      4.31 o 
  -7  -1   1      103.01      108.40      6.29 o 
  -6  -1   1       12.81       13.00      4.75 o 
  -5  -1   1      132.92      149.45      5.41 o 
  -4  -1   1      373.63      384.05      6.87 o 
  -3  -1   1       49.14       44.19      2.75 o 
  -2  -1   1     3577.67     3387.25     30.46 o 
  -1  -1   1      996.02      886.86     10.89 o 
   1  -1   1     6656.11     6008.79     94.01 o 
   2  -1   1     2557.17     2483.43     24.50 o 
   3  -1   1      405.64      412.55      6.41 o 
   4  -1   1        1.10        2.25      2.24 o 
   5  -1   1        6.31        8.16      2.46 o 
   6  -1   1      142.78      145.55      5.78 o 
   7  -1   1      128.74      149.03      6.76 o 
   8  -1   1        0.04       -2.10      3.94 o 
   9  -1   1        0.01       -4.28      4.64 o 
  10  -1   1        0.00        6.56      6.29 o 
 -10   0   1        0.07       -1.46      6.32 o 
  -9   0   1       27.56       31.39      5.91 o 
  -8   0   1       30.82       24.56      4.53 o 
  -7   0   1        7.14        6.98      3.68 o 
  -6   0   1        6.43       13.47      3.68 o 
  -5   0   1      274.85      264.47      6.44 o 
  -4   0   1      107.26       93.00      3.75 o 
  -3   0   1        8.68        7.87      2.26 o 
  -2   0   1      381.07      405.19      5.88 o 
   1   0   1        7.43       -1.16      1.16 o 
   2   0   1    24046.26    22332.84    201.23 o 
   3   0   1       17.79       14.65      2.46 o 
   4   0   1        0.28       -1.59      2.29 o 
   5   0   1      102.74      111.71      4.40 o 
   6   0   1       23.37       26.19      3.34 o 
   7   0   1      113.92      114.54      6.51 o 
   8   0   1       10.98       14.31      4.48 o 
   9   0   1        0.40       -4.06      4.06 o 
  10   0   1       14.88       14.39      7.55 o 
 -10   1   1        0.87        2.28      5.89 o 
  -9   1   1       29.64       23.42      6.45 o 
  -8   1   1       12.81       12.32      4.09 o 
  -7   1   1      144.84      148.48      7.22 o 
  -6   1   1      291.77      292.08      7.66 o 
  -5   1   1       93.21      112.09      4.79 o 
  -4   1   1        0.54        2.20      2.61 o 
  -3   1   1      217.94      201.77      6.55 o 
  -2   1   1      125.07      103.38      3.05 o 
  -1   1   1      296.56      287.01      5.04 o 
   1   1   1     1850.71     1630.32     13.72 o 
   2   1   1      657.87      670.68      7.24 o 
   3   1   1        1.44       -0.81      1.89 o 
   4   1   1       19.79       26.61      2.66 o 
   5   1   1        0.93        0.27      2.44 o 
   6   1   1       32.34       35.46      3.82 o 
   7   1   1       47.04       45.63      4.66 o 
   8   1   1       25.37       24.51      4.54 o 
   9   1   1        6.24       11.55      5.47 o 
 -10   2   1       12.91       15.25      6.36 o 
  -9   2   1        0.23        4.55      5.61 o 
  -8   2   1       12.42       10.99      4.34 o 
  -7   2   1        3.03        2.08      3.94 o 
  -6   2   1        0.90        4.88      3.55 o 
  -5   2   1       56.40       51.63      3.96 o 
  -4   2   1      134.13      124.36      4.81 o 
  -3   2   1      797.68      819.88     10.05 o 
  -2   2   1     6975.95     6607.01     59.80 o 
  -1   2   1      559.14      481.88      7.34 o 
   0   2   1     2710.04     2559.36     30.56 o 
   1   2   1        2.80        0.13      1.38 o 
   2   2   1     1061.22      997.37      9.78 o 
   3   2   1      904.98      955.81     10.96 o 
   4   2   1      242.00      258.66      5.52 o 
   5   2   1      226.36      245.31      6.66 o 
   6   2   1        7.05        6.88      3.72 o 
   7   2   1      233.72      268.16      9.17 o 
   8   2   1        3.42        4.68      4.54 o 
   9   2   1       18.06       14.47      5.94 o 
 -10   3   1       27.53       27.91      7.54 o 
  -9   3   1        0.83        2.65      4.52 o 
  -8   3   1        0.00        0.06      3.72 o 
  -7   3   1        0.14       -0.43      3.61 o 
  -6   3   1      200.28      191.32      7.30 o 
  -5   3   1      158.02      173.03      5.81 o 
  -4   3   1      123.17      135.02      4.49 o 
  -3   3   1      262.96      253.13      5.52 o 
  -2   3   1     4610.43     4414.94     48.59 o 
  -1   3   1     6702.21     6231.24     77.47 o 
   0   3   1      115.36       96.54      3.25 o 
   1   3   1     1712.38     1541.91     19.45 o 
   2   3   1      160.29      154.51      4.17 o 
   3   3   1        8.36       12.88      2.18 o 
   4   3   1      373.92      370.05      6.75 o 
   5   3   1        4.75        7.09      2.95 o 
   6   3   1        0.00       -1.70      3.65 o 
   7   3   1       31.65       38.98      5.25 o 
   8   3   1       23.51       25.84      5.97 o 
   9   3   1       14.55       19.87      6.17 o 
 -10   4   1        5.47        0.26      8.30 o 
  -9   4   1       13.24       17.37      5.21 o 
  -8   4   1       31.84       26.06      4.54 o 
  -7   4   1       27.59       19.70      4.49 o 
  -6   4   1        5.67        6.72      3.69 o 
  -5   4   1     1337.74     1346.37     17.13 o 
  -4   4   1      155.45      162.78      4.97 o 
  -3   4   1     1776.03     1730.50     19.31 o 
  -2   4   1    11753.46    11519.40    131.77 o 
  -1   4   1       93.32      103.84      3.86 o 
   0   4   1      778.77      743.56     10.90 o 
   1   4   1      911.64      857.55     14.90 o 
   2   4   1     1034.43     1069.00     13.81 o 
   3   4   1      183.14      196.26      5.40 o 
   4   4   1       24.59       22.41      2.99 o 
   5   4   1        0.28        0.26      3.08 o 
   6   4   1      166.16      143.84      9.10 o 
   7   4   1       11.24        5.87      4.42 o 
   8   4   1        5.92        3.65      4.74 o 
   9   4   1        4.15       -0.73      6.57 o 
 -10   5   1        3.59        3.18      7.30 o 
  -9   5   1       23.98       28.41      6.04 o 
  -8   5   1        0.45        5.96      4.36 o 
  -7   5   1       89.22       83.42      7.09 o 
  -6   5   1        2.29        0.27      3.19 o 
  -5   5   1       60.79       69.79      4.24 o 
  -4   5   1      739.22      697.06     10.35 o 
  -3   5   1      673.46      681.92     10.42 o 
  -2   5   1       49.78       62.20      4.76 o 
  -1   5   1      568.27      581.84      9.03 o 
   0   5   1      458.63      487.45      8.84 o 
   1   5   1      744.89      723.05     12.78 o 
   2   5   1        7.87        8.03      2.65 o 
   3   5   1       48.04       62.56      3.60 o 
   4   5   1       27.10       17.17      3.34 o 
   5   5   1      329.03      318.14      9.34 o 
   6   5   1       15.98       14.90      4.72 o 
   7   5   1        0.00       -1.59      4.49 o 
   8   5   1        6.17        5.57      6.02 o 
 -10   6   1        0.04        5.27     10.68 o 
  -9   6   1        0.22       -5.58      5.58 o 
  -8   6   1       38.37       50.50      4.76 o 
  -7   6   1        5.03        4.54      3.46 o 
  -6   6   1       12.53       14.55      3.67 o 
  -5   6   1      155.40      167.17      9.97 o 
  -4   6   1     2071.20     2058.87     26.59 o 
  -3   6   1      475.79      472.71      9.83 o 
  -2   6   1       31.92       23.78      3.59 o 
  -1   6   1      498.23      523.89     10.15 o 
   0   6   1      157.64      196.59      7.35 o 
   1   6   1     2807.90     2936.18     37.00 o 
   2   6   1      120.88      132.22      4.87 o 
   3   6   1       31.19       33.19      3.65 o 
   4   6   1      123.49      128.50      6.04 o 
   5   6   1       63.15       64.05      5.61 o 
   6   6   1      146.31      158.13      8.11 o 
   7   6   1        1.48        3.69      5.22 o 
   8   6   1        0.49       -6.49      6.49 o 
 -10   7   1       11.04       -0.14     13.40 o 
  -9   7   1        6.35        5.86     13.05 o 
  -8   7   1       11.32        6.84      6.55 o 
  -7   7   1        3.58       -0.54      5.03 o 
  -6   7   1       44.40       37.39      6.33 o 
  -5   7   1       11.93       12.30      4.05 o 
  -4   7   1      191.73      187.58      8.15 o 
  -3   7   1      130.96      135.68      6.01 o 
  -2   7   1       43.37       39.47      3.77 o 
  -1   7   1      299.04      324.40      9.30 o 
   0   7   1      519.42      559.41     10.48 o 
   1   7   1       55.94       61.84      3.98 o 
   2   7   1      514.74      512.67      9.78 o 
   3   7   1      102.62       88.85      5.65 o 
   4   7   1       21.02       28.77      4.99 o 
   5   7   1       17.27       13.92      4.73 o 
   6   7   1        6.47        3.95     10.24 o 
   7   7   1        0.05       -3.24      6.55 o 
 -10   8   1        2.20       -6.08     10.02 o 
  -9   8   1        6.38        3.29      9.85 o 
  -8   8   1        0.99       -5.97      5.97 o 
  -7   8   1        5.05        2.75      5.47 o 
  -6   8   1      553.87      483.34     15.73 o 
  -5   8   1      376.28      380.81     16.56 o 
  -4   8   1      701.65      682.63     15.65 o 
  -3   8   1       75.75       75.14      6.22 o 
  -2   8   1      210.55      228.60      9.12 o 
  -1   8   1      197.74      212.06      9.24 o 
   0   8   1       80.27       90.63      5.02 o 
   1   8   1       82.41       88.78      4.80 o 
   2   8   1      107.63      110.64      5.59 o 
   3   8   1       10.36        4.06      4.41 o 
   4   8   1      415.65      375.16     14.25 o 
   5   8   1       22.92       17.08      4.92 o 
   6   8   1       78.13       88.55      8.38 o 
   7   8   1       36.23       35.89      8.66 o 
 -10   9   1        0.42        4.50     10.80 o 
  -9   9   1        4.39       10.05      9.81 o 
  -8   9   1       40.93       19.49      8.89 o 
  -7   9   1      100.38       96.07     10.25 o 
  -6   9   1        2.78       -2.43      5.26 o 
  -5   9   1      100.58       92.79      7.92 o 
  -4   9   1        3.81        2.88      4.01 o 
  -3   9   1        5.16        2.28      4.24 o 
  -2   9   1      306.06      284.27     13.63 o 
  -1   9   1      379.85      369.26     16.08 o 
   0   9   1       20.08       21.14      5.53 o 
   1   9   1       28.54       24.98      4.66 o 
   2   9   1       84.24       79.39      5.83 o 
   3   9   1       38.93       31.74      5.23 o 
   4   9   1        1.01        2.81      4.53 o 
   5   9   1       13.13       15.13      5.49 o 
   6   9   1        4.74        4.15      6.74 o 
  -9  10   1        3.70        4.88      8.09 o 
  -8  10   1       89.34       70.10     14.19 o 
  -7  10   1      253.45      214.83     28.33 o 
  -6  10   1      809.36      789.29     22.72 o 
  -5  10   1     1293.37     1346.97     25.47 o 
  -4  10   1        6.80        4.89      4.21 o 
  -3  10   1      290.78      272.61     10.96 o 
  -2  10   1       43.01       39.92      7.24 o 
  -1  10   1      337.93      322.25     16.93 o 
   0  10   1        2.67        3.18      5.38 o 
   1  10   1      226.22      219.11      8.77 o 
   2  10   1       53.40       55.48      5.94 o 
   3  10   1       43.40       42.71      5.67 o 
   4  10   1        0.01        2.20      5.13 o 
   5  10   1        7.61        8.63      7.23 o 
   6  10   1        3.06        3.70     11.14 o 
  -9  11   1       22.59       36.11     12.95 o 
  -8  11   1       35.20       17.55      7.84 o 
  -7  11   1      129.97      126.62     11.19 o 
  -6  11   1       23.41       29.77      5.12 o 
  -5  11   1        1.14        4.81      4.58 o 
  -4  11   1       33.75       46.40      5.37 o 
  -3  11   1       34.74       24.11      5.29 o 
  -2  11   1        0.97        5.21      7.86 o 
  -1  11   1        6.60        3.99      7.11 o 
   0  11   1      101.65       86.89      7.49 o 
   1  11   1       22.07       10.55      4.62 o 
   2  11   1      413.22      406.76     11.45 o 
   3  11   1       30.88       25.04      5.62 o 
   4  11   1        0.04       -4.93      4.93 o 
   5  11   1       41.05       47.89      8.68 o 
  -8  12   1       31.92        8.43     10.60 o 
  -7  12   1       31.45       21.25     10.01 o 
  -6  12   1       13.73       18.22      7.39 o 
  -5  12   1        3.74        5.29      4.29 o 
  -4  12   1       24.60       26.74      4.86 o 
  -3  12   1       17.45       13.14      5.08 o 
  -2  12   1       44.52       40.66      9.88 o 
  -1  12   1      187.43      191.08     14.41 o 
   0  12   1       80.32       93.07     13.11 o 
   1  12   1      302.18      304.86     14.13 o 
   2  12   1        5.73        4.08      5.29 o 
   3  12   1       69.77       61.98      6.91 o 
   4  12   1       22.15       28.54     10.40 o 
  -8  13   1       13.05      -10.04     10.04 o 
  -7  13   1       78.72       59.06     10.69 o 
  -6  13   1        1.48        6.56      6.23 o 
  -5  13   1        1.75       -0.21      5.81 o 
  -4  13   1        1.54       -0.71      6.12 o 
  -3  13   1       41.01       28.51     11.14 o 
  -2  13   1       52.65       34.53      9.31 o 
  -1  13   1        9.96        5.28      6.64 o 
   0  13   1       22.03       34.78     10.19 o 
   1  13   1        1.58       -2.82      6.42 o 
   2  13   1        0.01       -5.20      5.20 o 
   3  13   1        0.37       -6.07      6.07 o 
  -7  14   1       17.10       24.64      7.75 o 
  -6  14   1        4.85       -6.47      6.47 o 
  -5  14   1       17.36        4.36      6.41 o 
  -4  14   1        8.07       15.47     10.17 o 
  -3  14   1       13.74       15.34     10.60 o 
  -2  14   1        2.09       21.63     11.42 o 
  -1  14   1        4.20        0.50      7.44 o 
   0  14   1       38.04       24.59      9.03 o 
   1  14   1        0.39       -4.88      7.42 o 
   2  14   1        5.99       -0.64      7.27 o 
  -6  15   1       24.05       40.65     10.63 o 
  -5  15   1        9.39       10.03      9.95 o 
  -4  15   1        2.02       -3.45      9.54 o 
  -3  15   1       21.19       17.82     11.27 o 
  -2  15   1       37.25       34.09      9.22 o 
  -1  15   1        1.03       -7.15      7.15 o 
   0  15   1        4.81       -3.75      7.55 o 
   1  15   1        7.69        7.32      8.64 o 
  -4  16   1       12.96       29.20     13.39 o 
  -3  16   1       26.18       14.00     16.73 o 
  -2  16   1        2.16       -4.50      7.61 o 
  -1  16   1       17.67        6.32     10.42 o 
   1 -16   2        0.09        8.41      8.72 o 
   2 -16   2        9.08       11.25      8.72 o 
   3 -16   2        0.01        1.23      7.43 o 
   4 -16   2        0.11       14.45      9.35 o 
  -1 -15   2        2.75       -1.06      6.91 o 
   0 -15   2       17.62        6.77      8.50 o 
   1 -15   2        0.14       19.13     10.94 o 
   2 -15   2       15.91       15.66      8.66 o 
   3 -15   2        1.47       -5.66      7.31 o 
   4 -15   2       43.36       44.67     17.66 o 
   5 -15   2       23.45       15.99      7.81 o 
   6 -15   2       10.47       13.60      8.81 o 
  -2 -14   2        1.00        6.23      8.51 o 
  -1 -14   2       11.55       18.61      7.47 o 
   0 -14   2       57.39       53.99     10.59 o 
   1 -14   2        8.51        7.58      7.97 o 
   2 -14   2        0.13       -0.26      6.92 o 
   3 -14   2        8.96        1.06      7.07 o 
   4 -14   2        1.51       -4.05      9.78 o 
   5 -14   2        1.51       -3.13      6.40 o 
   6 -14   2        1.19       -6.13      6.13 o 
   7 -14   2        2.13       -4.51      6.35 o 
  -3 -13   2        3.04       -0.05      6.04 o 
  -2 -13   2        4.10        5.32      5.62 o 
  -1 -13   2        1.35       -5.06      5.06 o 
   0 -13   2        2.27        3.41      6.32 o 
   1 -13   2        1.06        0.65      6.34 o 
   2 -13   2       36.49       20.00      6.81 o 
   3 -13   2        0.00        5.91      5.35 o 
   4 -13   2      100.80       79.03     13.57 o 
   5 -13   2        9.59       16.27      6.81 o 
   6 -13   2        0.07        4.73      6.53 o 
   7 -13   2        4.15        2.55      6.93 o 
   8 -13   2        0.07        1.85     10.50 o 
  -4 -12   2        3.74        5.26      5.98 o 
  -3 -12   2        9.13       20.88      6.49 o 
  -2 -12   2        5.21        0.17      8.49 o 
  -1 -12   2       23.50       22.84      5.49 o 
   0 -12   2        9.88       14.41      4.47 o 
   1 -12   2      411.86      365.87     16.07 o 
   2 -12   2       55.84       44.46      7.61 o 
   3 -12   2      184.84      166.13     10.67 o 
   4 -12   2      140.28      137.16     13.43 o 
   5 -12   2      103.65      112.19      6.65 o 
   6 -12   2       25.17       28.51      6.51 o 
   7 -12   2        0.11       10.24     10.91 o 
   8 -12   2        0.24        7.86      9.66 o 
  -5 -11   2       10.64       15.05      7.24 o 
  -4 -11   2        0.20       -6.16      6.16 o 
  -3 -11   2        2.51       -4.84      5.13 o 
  -2 -11   2       39.84       45.43      6.72 o 
  -1 -11   2        3.30        6.01      4.46 o 
   0 -11   2       10.78       14.07      4.23 o 
   1 -11   2        8.34        8.63      8.58 o 
   2 -11   2      131.60      120.84      8.15 o 
   3 -11   2      204.00      201.13     12.35 o 
   4 -11   2       61.46       58.46      6.67 o 
   5 -11   2       22.44       28.68      5.61 o 
   6 -11   2       92.50       79.72      8.38 o 
   7 -11   2      211.15      210.60     41.80 o 
   8 -11   2        1.49       -4.59      8.51 o 
   9 -11   2       25.18       17.23     18.03 o 
  -6 -10   2        6.67       -2.83      6.50 o 
  -5 -10   2        2.23       -0.70      8.71 o 
  -4 -10   2       16.13       17.45      6.75 o 
  -3 -10   2      230.46      218.24     11.88 o 
  -2 -10   2      296.68      308.67     12.80 o 
  -1 -10   2        2.09        1.99      4.98 o 
   0 -10   2       51.33       58.13      6.38 o 
   1 -10   2      774.00      754.94     20.46 o 
   2 -10   2       18.85       19.16      6.64 o 
   3 -10   2       47.35       49.53      7.55 o 
   4 -10   2      319.67      325.82     11.04 o 
   5 -10   2        3.32       -0.15      4.63 o 
   6 -10   2        6.97       13.14      5.01 o 
   7 -10   2      139.18      143.89      8.99 o 
   8 -10   2       38.24       32.17     10.33 o 
   9 -10   2       79.88       61.74     10.47 o 
  -6  -9   2       21.84       29.97      6.84 o 
  -5  -9   2      160.18      144.00     10.93 o 
  -4  -9   2       50.94       37.11      6.57 o 
  -3  -9   2        0.04       -4.80      5.08 o 
  -2  -9   2       23.89       18.33      4.97 o 
  -1  -9   2       24.56       18.29      5.05 o 
   0  -9   2       60.27       62.21      5.91 o 
   1  -9   2      348.43      342.39     11.95 o 
   2  -9   2       52.02       57.95      7.17 o 
   3  -9   2        0.06        1.01      4.82 o 
   4  -9   2       24.67       24.32      6.39 o 
   5  -9   2      114.90      104.04      7.17 o 
   6  -9   2       10.94        0.63      4.60 o 
   7  -9   2       27.14       25.27      5.64 o 
   8  -9   2        0.03        0.18      6.22 o 
   9  -9   2       21.81       14.75      7.39 o 
  -7  -8   2       13.44       10.44      7.07 o 
  -6  -8   2       58.83       62.09      7.79 o 
  -5  -8   2       45.85       48.78      7.00 o 
  -4  -8   2      146.78      162.13      8.85 o 
  -3  -8   2       42.43       34.10      6.31 o 
  -2  -8   2        0.82       -1.00      3.99 o 
  -1  -8   2       11.05       18.59      4.15 o 
   0  -8   2       23.86       23.84      4.39 o 
   1  -8   2      102.07      100.61      5.79 o 
   2  -8   2        0.02        2.95      4.23 o 
   3  -8   2        0.20        1.61      4.95 o 
   4  -8   2      229.93      233.48      9.08 o 
   5  -8   2       30.13       34.85      4.48 o 
   6  -8   2       66.56       63.43      6.61 o 
   7  -8   2       11.02       14.40      5.14 o 
   8  -8   2       13.12        9.68      5.76 o 
   9  -8   2       14.36       34.25      8.05 o 
  10  -8   2        0.03        0.81     11.73 o 
  -7  -7   2        0.06        3.39      6.57 o 
  -6  -7   2        0.15        4.48      4.91 o 
  -5  -7   2      117.31       95.28      6.89 o 
  -4  -7   2      107.75      100.50      7.14 o 
  -3  -7   2      155.47      149.74      7.97 o 
  -2  -7   2       50.66       49.80      4.90 o 
  -1  -7   2      122.20      123.75      8.14 o 
   0  -7   2      340.59      376.72      9.36 o 
   1  -7   2      193.93      213.50      7.31 o 
   2  -7   2      815.80      941.97     16.06 o 
   3  -7   2      743.54      745.07     17.43 o 
   4  -7   2      314.33      302.13      8.40 o 
   5  -7   2      155.53      172.02      6.51 o 
   6  -7   2      114.38      132.17      7.08 o 
   7  -7   2       83.48       84.11      7.18 o 
   8  -7   2       38.92       43.44      6.13 o 
   9  -7   2       13.02       20.72      7.19 o 
  10  -7   2        0.80       -7.34      7.34 o 
  -8  -6   2        1.84        1.18      6.02 o 
  -7  -6   2       13.29       14.89      5.98 o 
  -6  -6   2        0.86        0.11      4.29 o 
  -5  -6   2      200.63      195.75      8.02 o 
  -4  -6   2        1.90       -3.09      4.00 o 
  -3  -6   2       14.39       16.72      4.39 o 
  -2  -6   2       36.54       30.36      3.52 o 
  -1  -6   2       22.96       17.94      3.31 o 
   0  -6   2      338.86      362.23      8.80 o 
   1  -6   2      695.17      781.74     12.40 o 
   2  -6   2     2107.94     2206.48     33.14 o 
   3  -6   2      688.51      716.03     17.16 o 
   4  -6   2        0.02       -0.74      2.45 o 
   5  -6   2        4.77        4.60      3.47 o 
   6  -6   2      112.56      122.29      7.45 o 
   7  -6   2        4.82        7.93      4.33 o 
   8  -6   2        9.33        1.24      4.98 o 
   9  -6   2       20.04       18.90      6.13 o 
  10  -6   2        7.70        3.25      5.93 o 
  -8  -5   2        6.04        6.84      6.02 o 
  -7  -5   2       35.32       22.39      5.32 o 
  -6  -5   2      165.45      162.15      7.87 o 
  -5  -5   2       58.56       53.93      6.10 o 
  -4  -5   2       50.41       63.19      5.12 o 
  -3  -5   2       52.56       62.10      4.89 o 
  -2  -5   2     2073.12     2154.49     24.31 o 
  -1  -5   2      293.56      318.69      9.07 o 
   0  -5   2      240.73      231.81      6.39 o 
   1  -5   2     1319.52     1334.33     17.58 o 
   2  -5   2      581.83      605.72     16.01 o 
   3  -5   2       14.78       18.88      2.70 o 
   4  -5   2       26.35       27.44      3.12 o 
   5  -5   2        0.00        1.01      2.63 o 
   6  -5   2        2.37        4.30      3.81 o 
   7  -5   2      129.26      127.15      6.02 o 
   8  -5   2        1.94        7.08      4.17 o 
   9  -5   2       28.22       33.42      6.50 o 
  10  -5   2        3.37        5.53      6.05 o 
  -9  -4   2        2.28        3.06      6.50 o 
  -8  -4   2        4.58       17.34      5.82 o 
  -7  -4   2       10.97       16.47      4.94 o 
  -6  -4   2       35.42       23.79      4.92 o 
  -5  -4   2       31.08       32.39      4.66 o 
  -4  -4   2        1.01       -0.17      1.65 o 
  -3  -4   2       55.83       56.98      3.44 o 
  -2  -4   2      535.67      535.88      8.78 o 
  -1  -4   2       73.05       72.88      3.48 o 
   0  -4   2      190.80      204.59      5.36 o 
   1  -4   2     2162.19     2006.64     23.83 o 
   2  -4   2      201.74      176.67      6.41 o 
   3  -4   2      233.27      207.54      6.19 o 
   4  -4   2      353.20      367.91      7.27 o 
   5  -4   2        0.87        1.07      2.42 o 
   6  -4   2        0.74        0.88      2.51 o 
   7  -4   2       17.25       19.38      3.34 o 
   8  -4   2      124.98      127.70      6.08 o 
   9  -4   2       32.90       32.31      7.81 o 
  10  -4   2        0.63        0.56      5.77 o 
  -9  -3   2       10.64       10.33      5.98 o 
  -8  -3   2        7.43        9.90      4.81 o 
  -7  -3   2      574.17      564.12     15.29 o 
  -6  -3   2       11.63        0.78      4.52 o 
  -5  -3   2      237.50      253.04     11.67 o 
  -4  -3   2      186.97      197.59      7.62 o 
  -3  -3   2       37.40       45.62      2.92 o 
  -2  -3   2      626.47      559.75      8.55 o 
  -1  -3   2      390.23      387.58      6.68 o 
   0  -3   2     1617.53     1431.10     16.37 o 
   1  -3   2      467.87      428.79      6.72 o 
   2  -3   2        7.89        7.38      1.81 o 
   3  -3   2      152.77      160.53      4.84 o 
   4  -3   2      159.03      166.81      4.05 o 
   5  -3   2      166.80      183.39      5.33 o 
   6  -3   2      330.60      317.27      7.06 o 
   7  -3   2        5.01        6.19      3.32 o 
   8  -3   2        2.78       -1.93      3.87 o 
   9  -3   2        2.74       -4.95      4.95 o 
  10  -3   2        3.69        2.92      5.84 o 
  -9  -2   2        0.89       -2.57      5.26 o 
  -8  -2   2        2.09        1.25      4.32 o 
  -7  -2   2       19.00       20.94      4.93 o 
  -6  -2   2       30.59       20.36      4.97 o 
  -5  -2   2      853.91      910.36     20.01 o 
  -4  -2   2       49.66       59.57      3.70 o 
  -3  -2   2     1597.91     1578.58     15.84 o 
  -2  -2   2       93.40       88.74      2.94 o 
  -1  -2   2      167.01      154.83      3.74 o 
   0  -2   2     1994.53     1806.51     20.88 o 
   1  -2   2     1781.57     1608.49     18.11 o 
   2  -2   2     1338.60     1168.88     11.88 o 
   3  -2   2     1995.46     1955.55     19.53 o 
   4  -2   2     2158.75     2163.04     24.36 o 
   5  -2   2       86.03       89.03      3.91 o 
   6  -2   2       66.24       83.48      4.31 o 
   7  -2   2        0.75       -2.13      3.91 o 
   8  -2   2        2.07       -1.86      3.94 o 
   9  -2   2        1.24       -0.66      4.38 o 
  10  -2   2        8.04        3.00      5.86 o 
  -9  -1   2       16.62       16.68      6.06 o 
  -8  -1   2        1.97        1.94      4.24 o 
  -7  -1   2      100.74       94.05      6.28 o 
  -6  -1   2        0.97        1.90      3.59 o 
  -5  -1   2       24.03       22.74      2.81 o 
  -4  -1   2      110.43      116.65      4.34 o 
  -3  -1   2      497.50      528.00      7.97 o 
  -2  -1   2        1.13       -1.18      1.65 o 
  -1  -1   2      148.16      124.62      4.71 o 
   0  -1   2      346.41      267.51      3.74 o 
   1  -1   2       51.42       54.29      2.02 o 
   2  -1   2     5605.89     5480.49     52.36 o 
   3  -1   2      101.35       97.86      3.15 o 
   4  -1   2      276.92      300.27      5.95 o 
   5  -1   2       88.07      104.83      4.27 o 
   6  -1   2      227.36      230.28      6.59 o 
   7  -1   2        0.09        1.86      3.57 o 
   8  -1   2        0.05       -2.09      3.68 o 
   9  -1   2        1.56       -4.03      4.32 o 
  10  -1   2        1.68       -2.30      5.48 o 
 -10   0   2        1.40       -0.55      6.44 o 
  -9   0   2       10.53        5.69      5.06 o 
  -8   0   2        8.05        4.65      4.16 o 
  -7   0   2       31.63       27.72      4.53 o 
  -6   0   2       56.74       51.27      4.58 o 
  -5   0   2       30.97       25.76      2.92 o 
  -4   0   2        2.77        4.63      2.26 o 
  -3   0   2      116.70      103.64      3.83 o 
  -2   0   2     4354.96     4066.72     41.86 o 
  -1   0   2      638.44      610.44      6.73 o 
   0   0   2     7081.34     6475.16     50.00 o 
   1   0   2       33.43       31.07      1.27 o 
   2   0   2    29545.87    28076.33    253.41 o 
   3   0   2       57.52       50.34      2.57 o 
   4   0   2     2293.76     2257.69     24.31 o 
   5   0   2        0.01       -1.21      2.37 o 
   6   0   2        1.65        0.75      2.85 o 
   7   0   2      123.39      120.51      6.18 o 
   8   0   2       62.33       75.17      6.88 o 
   9   0   2        3.36       -4.00      4.00 o 
 -10   1   2       24.24       11.09      9.76 o 
  -9   1   2      100.43      101.84      8.62 o 
  -8   1   2        9.02       13.21      5.32 o 
  -7   1   2        2.69       -3.20      3.85 o 
  -6   1   2        0.78       -3.67      3.67 o 
  -5   1   2      227.21      231.35      6.61 o 
  -4   1   2      941.96      891.69     13.74 o 
  -3   1   2      138.01      128.29      5.03 o 
  -2   1   2      659.36      679.82     12.79 o 
  -1   1   2      370.62      431.12      5.65 o 
   0   1   2      349.32      323.51      3.86 o 
   1   1   2       13.62       11.26      1.00 o 
   2   1   2      966.77      973.28     10.36 o 
   3   1   2      533.71      564.56      7.09 o 
   4   1   2       29.90       35.77      2.75 o 
   5   1   2       69.66       74.79      3.82 o 
   6   1   2       84.94       75.42      4.30 o 
   7   1   2      102.10      104.09      6.04 o 
   8   1   2       38.42       40.73      4.65 o 
   9   1   2        0.03        1.71      5.21 o 
 -10   2   2       35.60       30.65      7.80 o 
  -9   2   2        0.59       -3.20      5.00 o 
  -8   2   2       30.46       29.81      4.60 o 
  -7   2   2        6.31        3.51      4.02 o 
  -6   2   2       21.98       31.35      4.67 o 
  -5   2   2      158.58      159.90      6.14 o 
  -4   2   2      266.14      288.65      6.51 o 
  -3   2   2      619.82      639.53      9.11 o 
  -2   2   2      930.94      897.57     11.31 o 
  -1   2   2       61.11       57.55      2.26 o 
   0   2   2      356.09      343.36      5.90 o 
   1   2   2      155.71      146.00      3.10 o 
   2   2   2     1595.70     1595.81     14.94 o 
   3   2   2      993.29      978.96     10.60 o 
   4   2   2       16.03       21.51      2.37 o 
   5   2   2      406.58      441.47      7.59 o 
   6   2   2      106.86      102.30      5.03 o 
   7   2   2       43.93       40.59      4.77 o 
   8   2   2       23.45       22.02      5.12 o 
   9   2   2        9.60        9.23      5.61 o 
 -10   3   2        0.07        0.15      6.23 o 
  -9   3   2       21.68       22.36      6.48 o 
  -8   3   2       12.33       10.41      4.25 o 
  -7   3   2      185.34      211.17     13.62 o 
  -6   3   2      388.29      422.06     10.12 o 
  -5   3   2       11.02        5.78      2.66 o 
  -4   3   2      406.85      408.26      7.36 o 
  -3   3   2      823.87      852.62     11.22 o 
  -2   3   2      133.09       95.42      3.30 o 
  -1   3   2       77.71       88.40      3.30 o 
   0   3   2     1175.71     1106.58     14.54 o 
   1   3   2      921.05      904.74     12.51 o 
   2   3   2     1281.34     1300.09     13.95 o 
   3   3   2        0.17        0.31      1.91 o 
   4   3   2       52.12       51.26      3.05 o 
   5   3   2        5.81        7.03      2.96 o 
   6   3   2       66.95       77.20      4.81 o 
   7   3   2       60.88       59.83      5.28 o 
   8   3   2        3.09       -2.40      4.30 o 
   9   3   2        0.00        0.11      5.82 o 
 -10   4   2        0.34        0.62      7.15 o 
  -9   4   2        1.67        2.39      4.89 o 
  -8   4   2       65.40       54.22      5.72 o 
  -7   4   2       14.35       11.07      4.36 o 
  -6   4   2       18.00       12.28      3.80 o 
  -5   4   2      876.18      928.68     12.81 o 
  -4   4   2      332.74      365.12      7.26 o 
  -3   4   2     1914.41     1859.92     20.79 o 
  -2   4   2     1179.51     1156.05     14.53 o 
  -1   4   2      195.61      182.17      5.44 o 
   0   4   2       16.61       14.79      3.55 o 
   1   4   2      207.97      212.84      6.29 o 
   2   4   2      419.76      464.77      7.43 o 
   3   4   2       71.44       63.69      3.34 o 
   4   4   2       28.47       35.67      3.26 o 
   5   4   2       69.43       67.55      4.30 o 
   6   4   2      463.88      437.56     11.25 o 
   7   4   2        0.07       -3.52      4.04 o 
   8   4   2       32.92       29.46      6.13 o 
 -10   5   2       11.16        6.08      7.42 o 
  -9   5   2        3.93        2.54      5.29 o 
  -8   5   2       40.81       34.21      5.65 o 
  -7   5   2       12.44       13.62      4.70 o 
  -6   5   2       25.64       19.54      4.16 o 
  -5   5   2      169.52      179.74      6.50 o 
  -4   5   2       40.87       44.07      3.55 o 
  -3   5   2     1321.12     1326.36     18.75 o 
  -2   5   2     1839.78     1904.29     25.39 o 
  -1   5   2     1631.50     1634.35     20.85 o 
   0   5   2      427.80      456.20      8.40 o 
   1   5   2      108.00      105.99      4.94 o 
   2   5   2      667.76      682.05      9.99 o 
   3   5   2      587.56      630.21      9.48 o 
   4   5   2       14.09       12.20      3.04 o 
   5   5   2        0.00        3.53      3.49 o 
   6   5   2        7.06        7.36      4.60 o 
   7   5   2       24.35       13.94      5.64 o 
   8   5   2       10.95       21.01      6.50 o 
 -10   6   2       11.31        0.97     11.47 o 
  -9   6   2       15.87       19.51      7.29 o 
  -8   6   2       15.52       14.04      4.64 o 
  -7   6   2      124.13      135.13      6.95 o 
  -6   6   2       52.65       48.02      4.81 o 
  -5   6   2       50.96       48.80      4.78 o 
  -4   6   2     1829.30     1892.42     23.41 o 
  -3   6   2      637.72      591.05     10.81 o 
  -2   6   2       54.40       57.51      4.64 o 
  -1   6   2      440.64      468.18      8.67 o 
   0   6   2      573.02      600.38     12.33 o 
   1   6   2      285.70      288.76      7.48 o 
   2   6   2      420.85      451.04      8.17 o 
   3   6   2       17.79       18.84      3.24 o 
   4   6   2       96.40       86.21      6.11 o 
   5   6   2        8.13        3.35      4.16 o 
   6   6   2       40.05       31.87      5.18 o 
   7   6   2        4.71        8.47      7.44 o 
   8   6   2        2.06       -3.09      7.06 o 
 -10   7   2        8.39       30.14     12.22 o 
  -9   7   2        0.63        3.32      6.22 o 
  -8   7   2        0.87       -4.08      5.52 o 
  -7   7   2        0.01       -4.17      4.17 o 
  -6   7   2       77.22       91.36      7.95 o 
  -5   7   2       71.14       81.15      6.92 o 
  -4   7   2        6.48        1.49      3.41 o 
  -3   7   2     1157.37     1230.53     18.03 o 
  -2   7   2      486.67      520.72      8.79 o 
  -1   7   2       38.91       45.54      4.53 o 
   0   7   2        3.73       -0.19      3.00 o 
   1   7   2      263.57      267.10      7.83 o 
   2   7   2      101.92      104.51      5.56 o 
   3   7   2       24.14       27.74      3.73 o 
   4   7   2       35.83       36.19      5.02 o 
   5   7   2      205.57      199.61      8.84 o 
   6   7   2        0.13        9.06      5.63 o 
   7   7   2        2.43       -6.09      6.09 o 
 -10   8   2       31.31       39.98     18.70 o 
  -9   8   2        3.89        8.04     10.32 o 
  -8   8   2        1.11       -1.21      9.54 o 
  -7   8   2        2.39        2.25      6.29 o 
  -6   8   2       41.14       42.35      7.71 o 
  -5   8   2      614.33      622.61     20.57 o 
  -4   8   2       76.72       68.96      5.37 o 
  -3   8   2      196.99      227.80      8.76 o 
  -2   8   2       17.46       21.73      2.88 o 
  -1   8   2      687.68      685.16     15.76 o 
   0   8   2       33.61       37.46      4.19 o 
   1   8   2      126.63      134.08      5.83 o 
   2   8   2       32.70       38.60      4.23 o 
   3   8   2       51.98       62.81      7.10 o 
   4   8   2      257.07      235.51      9.38 o 
   5   8   2        0.00        2.14      4.82 o 
   6   8   2        0.69       -6.15      6.15 o 
   7   8   2        0.99       10.83      7.13 o 
  -9   9   2       32.08       42.91     25.05 o 
  -8   9   2        0.00        6.03      7.69 o 
  -7   9   2       25.93       24.05      8.25 o 
  -6   9   2      123.31      113.43      9.96 o 
  -5   9   2     1102.12     1101.45     21.98 o 
  -4   9   2      109.27      124.07      7.50 o 
  -3   9   2       30.35       23.82      4.59 o 
  -2   9   2       21.11       11.65      5.04 o 
  -1   9   2      248.59      236.39     14.23 o 
   0   9   2       22.05       12.63      4.57 o 
   1   9   2      157.15      156.07      7.25 o 
   2   9   2      212.18      211.90      8.23 o 
   3   9   2        8.27        7.67      4.49 o 
   4   9   2        0.15        2.17      4.36 o 
   5   9   2        0.05        1.15      8.02 o 
   6   9   2        0.75       14.69      6.86 o 
  -9  10   2        0.27       -8.77      9.95 o 
  -8  10   2        1.21        0.56     14.94 o 
  -7  10   2        1.35        4.31      8.94 o 
  -6  10   2        7.78        8.70      5.57 o 
  -5  10   2      309.99      304.84     15.13 o 
  -4  10   2      379.79      389.84     11.01 o 
  -3  10   2      368.53      368.00     15.02 o 
  -2  10   2        2.06        5.96      5.18 o 
  -1  10   2      124.00      130.19     11.69 o 
   0  10   2      142.29      155.12      9.09 o 
   1  10   2       40.14       40.79      5.19 o 
   2  10   2       27.47       35.94      4.68 o 
   3  10   2      275.32      277.63     10.04 o 
   4  10   2        0.00        0.95      4.92 o 
   5  10   2        0.35       10.26      6.44 o 
   6  10   2        0.35        7.65      7.04 o 
  -9  11   2        4.74       -1.96     10.72 o 
  -8  11   2        2.84        3.78     10.11 o 
  -7  11   2        2.15       -0.68      9.24 o 
  -6  11   2       31.33       36.69      6.97 o 
  -5  11   2      186.64      182.76      9.48 o 
  -4  11   2        0.72       -2.61      3.91 o 
  -3  11   2      126.40      130.69      8.37 o 
  -2  11   2        0.76       -5.38      6.35 o 
  -1  11   2      249.28      241.26     15.41 o 
   0  11   2      130.82      140.56     15.99 o 
   1  11   2        0.00       -0.34      4.66 o 
   2  11   2        6.53        6.80      4.59 o 
   3  11   2       40.76       47.87      6.21 o 
   4  11   2        8.13        6.60      5.76 o 
   5  11   2        1.09        3.32      6.62 o 
  -8  12   2        9.85        6.67     18.93 o 
  -7  12   2      101.68      111.81     12.49 o 
  -6  12   2       12.72        8.12      7.55 o 
  -5  12   2       27.16       22.35      6.10 o 
  -4  12   2        2.50        0.94      5.25 o 
  -3  12   2      266.31      311.76     18.51 o 
  -2  12   2        2.17        0.83      7.00 o 
  -1  12   2      106.91       99.99     11.36 o 
   0  12   2       43.93       47.95      7.12 o 
   1  12   2       31.44       22.75      6.70 o 
   2  12   2       93.13       87.15      7.28 o 
   3  12   2       97.51      110.22      8.19 o 
   4  12   2        2.11        4.16      6.30 o 
  -8  13   2       19.18        3.48     10.76 o 
  -7  13   2       25.31       15.26      8.65 o 
  -6  13   2        1.97       13.95      6.66 o 
  -5  13   2       27.12        8.29      6.33 o 
  -4  13   2        6.63       -5.28      5.28 o 
  -3  13   2        2.73        3.04      7.83 o 
  -2  13   2       15.21        8.56      8.08 o 
  -1  13   2       58.97       74.31     11.01 o 
   0  13   2       82.08       82.65     10.30 o 
   1  13   2        0.01        0.06      6.59 o 
   2  13   2        2.77       12.58      6.62 o 
   3  13   2        1.95       11.94      6.61 o 
  -7  14   2       20.62       10.60      7.14 o 
  -6  14   2       12.24       17.94      7.27 o 
  -5  14   2        5.71        6.39      8.10 o 
  -4  14   2        3.83        4.08      7.67 o 
  -3  14   2        2.32       14.72     13.38 o 
  -2  14   2       19.75       26.54     10.58 o 
  -1  14   2        1.06        9.86      7.75 o 
   0  14   2       11.09       -7.47      7.47 o 
   1  14   2        2.27       -6.96      6.96 o 
   2  14   2        7.34       12.56      7.78 o 
  -6  15   2       17.63       24.45     10.14 o 
  -5  15   2       16.87       14.28     15.03 o 
  -4  15   2       65.09       90.25     17.74 o 
  -3  15   2        1.84       -0.95     13.18 o 
  -2  15   2        0.27       -7.85      7.85 o 
  -1  15   2       28.04       34.90      9.83 o 
   0  15   2       39.48       53.73     14.71 o 
  -4  16   2        7.93       32.07     18.36 o 
  -3  16   2       29.38       26.40     12.87 o 
  -2  16   2       20.42       28.34     10.03 o 
   1 -16   3       33.00       35.51     10.14 o 
   2 -16   3        0.83       10.64      8.47 o 
   3 -16   3        0.18        3.27     13.40 o 
   4 -16   3       17.07       -4.80     12.67 o 
  -1 -15   3        1.37       -2.85      7.21 o 
   0 -15   3        3.78        5.55      8.11 o 
   1 -15   3        0.86        0.67     11.56 o 
   2 -15   3       14.11       15.60     12.95 o 
   3 -15   3        5.58        4.89      7.83 o 
   4 -15   3        0.12        2.86     10.86 o 
   5 -15   3        4.70        2.32      7.33 o 
   6 -15   3        1.39       -8.67     12.25 o 
  -2 -14   3        0.23       -1.87      8.53 o 
  -1 -14   3        0.33       -8.01      8.01 o 
   0 -14   3       17.47       25.84      8.60 o 
   1 -14   3        7.47       15.19     12.33 o 
   2 -14   3        5.18        1.44      8.90 o 
   3 -14   3        5.84       -0.47      8.68 o 
   4 -14   3       23.42       18.20     10.40 o 
   5 -14   3        5.43       -0.13      5.28 o 
   6 -14   3        2.51        1.30      6.55 o 
   7 -14   3        1.16       14.26      9.56 o 
  -3 -13   3       16.53       26.53      7.57 o 
  -2 -13   3        0.00       -6.54      7.00 o 
  -1 -13   3       22.02       14.81      5.82 o 
   0 -13   3      111.91      106.69      7.39 o 
   1 -13   3        4.71        2.84      6.33 o 
   2 -13   3        0.25        5.09      6.55 o 
   3 -13   3       10.14       14.53      5.85 o 
   4 -13   3       17.54       16.52      6.35 o 
   5 -13   3       26.29       36.58      8.00 o 
   6 -13   3        8.14       16.94      6.72 o 
   7 -13   3        0.03        4.17      6.11 o 
   8 -13   3        2.45       -1.40     10.30 o 
  -4 -12   3        5.69       10.63      7.38 o 
  -3 -12   3       14.53       13.82      7.90 o 
  -2 -12   3       36.23       37.37      7.72 o 
  -1 -12   3        8.19        7.55      6.19 o 
   0 -12   3       71.04       79.09      6.38 o 
   1 -12   3      174.03      136.07     14.04 o 
   2 -12   3       23.14       22.54      7.91 o 
   3 -12   3      405.13      361.80     13.65 o 
   4 -12   3       28.75       27.84      6.72 o 
   5 -12   3      147.59      149.91      7.31 o 
   6 -12   3       71.43       89.72      8.72 o 
   7 -12   3        5.96        1.08      8.14 o 
   8 -12   3        0.71       -0.40      9.63 o 
  -5 -11   3        4.02       -3.39      6.85 o 
  -4 -11   3        1.95       -6.09      6.09 o 
  -3 -11   3        0.55       -5.49      5.49 o 
  -2 -11   3       10.20        6.17      5.44 o 
  -1 -11   3      167.60      146.37     10.09 o 
   0 -11   3       14.11        3.87      5.24 o 
   1 -11   3      112.87       91.21      9.13 o 
   2 -11   3      267.62      271.89     11.66 o 
   3 -11   3       21.95       26.63      5.38 o 
   4 -11   3      285.54      278.73     13.22 o 
   5 -11   3      106.66       95.83     10.30 o 
   6 -11   3        9.44        2.49      5.76 o 
   7 -11   3       69.99       78.23     11.62 o 
   8 -11   3        0.00       -2.32      9.40 o 
   9 -11   3       59.12       40.98     13.24 o 
  -6 -10   3        0.13        4.03      6.82 o 
  -5 -10   3        7.26        7.08      6.54 o 
  -4 -10   3      110.75      122.45     15.59 o 
  -3 -10   3       36.34       25.53      7.32 o 
  -2 -10   3      206.82      210.65     10.63 o 
  -1 -10   3      143.46      133.58      8.64 o 
   0 -10   3       30.00       35.33      5.69 o 
   1 -10   3      124.82      121.01      9.61 o 
   2 -10   3        0.55       -1.04      4.67 o 
   3 -10   3      184.66      193.88     10.86 o 
   4 -10   3        4.35       -0.39      6.29 o 
   5 -10   3        1.68       -1.41      4.18 o 
   6 -10   3       64.35       70.36      6.53 o 
   7 -10   3       30.99       32.44      6.09 o 
   8 -10   3        4.99        3.09      6.34 o 
   9 -10   3      162.56      165.96     17.13 o 
  -6  -9   3        8.52       12.50      6.09 o 
  -5  -9   3       45.44       51.59     12.33 o 
  -4  -9   3      325.12      318.47     13.66 o 
  -3  -9   3      278.62      273.67     14.26 o 
  -2  -9   3       62.43       61.75      6.83 o 
  -1  -9   3       14.30       18.00      5.15 o 
   0  -9   3        9.97        2.30      4.33 o 
   1  -9   3       26.45       32.30      5.48 o 
   2  -9   3      170.95      175.08      8.14 o 
   3  -9   3        4.54       -0.50      4.90 o 
   4  -9   3        9.38        8.85      4.81 o 
   5  -9   3        2.71        7.13      4.43 o 
   6  -9   3       83.68       72.21      6.16 o 
   7  -9   3       24.66       14.75      5.42 o 
   8  -9   3        2.73        4.98      6.86 o 
   9  -9   3       21.34       13.83      7.22 o 
  -7  -8   3       14.12        6.02      7.27 o 
  -6  -8   3       12.21        1.56      5.61 o 
  -5  -8   3       75.28       73.05      6.88 o 
  -4  -8   3      158.05      173.48      9.09 o 
  -3  -8   3      434.47      409.12     18.13 o 
  -2  -8   3      108.87      114.58      7.65 o 
  -1  -8   3       13.80       10.95      4.07 o 
   0  -8   3        0.20        4.58      4.01 o 
   1  -8   3      115.45      116.83      7.29 o 
   2  -8   3       19.53       13.84      3.88 o 
   3  -8   3       63.11       63.23      6.49 o 
   4  -8   3       85.60       82.69      5.83 o 
   5  -8   3       46.43       56.20      4.85 o 
   6  -8   3        5.99        4.47      4.05 o 
   7  -8   3        4.10        4.59      4.09 o 
   8  -8   3        2.94        1.65      5.47 o 
   9  -8   3       32.59       32.83      7.94 o 
  10  -8   3        0.05       -7.81      7.81 o 
  -7  -7   3        9.94        8.09      6.76 o 
  -6  -7   3        0.19       -2.75      4.93 o 
  -5  -7   3       14.48       18.44      5.17 o 
  -4  -7   3      333.86      329.07     11.49 o 
  -3  -7   3        1.97       -0.93      5.25 o 
  -2  -7   3       58.36       67.19      5.65 o 
  -1  -7   3      123.47      124.27      5.49 o 
   0  -7   3        1.76        1.23      2.97 o 
   1  -7   3      948.38      998.75     15.52 o 
   2  -7   3      851.54      890.29     12.75 o 
   3  -7   3       35.34       37.54      4.76 o 
   4  -7   3      432.25      436.58      9.87 o 
   5  -7   3       21.08       15.46      3.95 o 
   6  -7   3        8.70        9.46      7.39 o 
   7  -7   3        4.55       -0.04      3.87 o 
   8  -7   3       13.46       10.05      6.62 o 
   9  -7   3        5.09        1.51      6.29 o 
  10  -7   3       10.32        9.74      6.96 o 
  -8  -6   3        5.28        0.49      6.60 o 
  -7  -6   3        0.01       -1.29      5.46 o 
  -6  -6   3       68.11       78.47      7.16 o 
  -5  -6   3      107.85      103.84      6.12 o 
  -4  -6   3      158.53      142.11      7.63 o 
  -3  -6   3       56.71       47.02      5.19 o 
  -2  -6   3      268.56      288.14      7.98 o 
  -1  -6   3     1106.89     1149.02     18.63 o 
   0  -6   3      387.47      383.70      8.11 o 
   1  -6   3      488.51      492.82      9.43 o 
   2  -6   3      544.99      542.83      8.94 o 
   3  -6   3      141.59      140.01      7.26 o 
   4  -6   3      391.21      436.71      8.21 o 
   5  -6   3       95.25       98.83      6.67 o 
   6  -6   3       24.34       13.99      4.04 o 
   7  -6   3       16.57        9.62      4.17 o 
   8  -6   3       12.64       18.22      4.88 o 
   9  -6   3        4.41        6.92      5.58 o 
  10  -6   3        0.42        2.66      5.82 o 
  -8  -5   3        1.92        5.26      5.72 o 
  -7  -5   3       28.75       34.37      6.31 o 
  -6  -5   3      204.69      192.26      9.19 o 
  -5  -5   3       12.38       15.80      3.90 o 
  -4  -5   3       72.71       62.47      4.81 o 
  -3  -5   3      210.88      204.82      6.82 o 
  -2  -5   3       51.10       56.94      3.99 o 
  -1  -5   3     2138.60     2131.59     26.72 o 
   0  -5   3      953.37      910.85     12.11 o 
   1  -5   3       59.08       58.72      3.76 o 
   2  -5   3       23.93       19.85      2.69 o 
   3  -5   3       12.52       10.31      2.50 o 
   4  -5   3       40.64       42.07      3.96 o 
   5  -5   3        0.04       -1.09      2.49 o 
   6  -5   3      193.77      195.49      7.20 o 
   7  -5   3        7.31        7.60      3.87 o 
   8  -5   3        0.45       -3.47      3.47 o 
   9  -5   3        8.48        5.30      5.60 o 
  10  -5   3        0.80       -1.74      6.10 o 
  -9  -4   3        0.36        2.57      6.53 o 
  -8  -4   3        2.39        6.15      5.60 o 
  -7  -4   3        3.22        5.61      5.22 o 
  -6  -4   3        2.28       -2.75      4.60 o 
  -5  -4   3      221.27      216.09      8.71 o 
  -4  -4   3      123.97      132.23      6.63 o 
  -3  -4   3       18.64       20.34      2.65 o 
  -2  -4   3      396.93      398.77      7.71 o 
  -1  -4   3       85.80       97.19      4.07 o 
   0  -4   3       66.36       63.69      3.39 o 
   1  -4   3       19.05       18.80      3.10 o 
   2  -4   3     2168.40     2104.14     24.69 o 
   3  -4   3       16.87       16.75      1.87 o 
   4  -4   3        0.59        0.72      2.16 o 
   5  -4   3       50.37       49.07      3.17 o 
   6  -4   3       52.83       57.14      3.33 o 
   7  -4   3      219.51      221.08      6.62 o 
   8  -4   3       15.24        9.72      3.85 o 
   9  -4   3       90.33       82.93      7.80 o 
  10  -4   3        2.55       11.00      6.14 o 
  -9  -3   3        0.38        5.43      6.43 o 
  -8  -3   3        0.00        3.09      4.77 o 
  -7  -3   3       18.80       17.70      5.14 o 
  -6  -3   3       23.87       16.17      5.21 o 
  -5  -3   3       12.20       11.78      4.23 o 
  -4  -3   3        3.73        3.98      2.36 o 
  -3  -3   3        4.33        1.68      2.06 o 
  -2  -3   3      241.53      242.89      5.68 o 
  -1  -3   3     2205.16     2234.74     25.05 o 
   0  -3   3      301.32      274.00      5.45 o 
   1  -3   3     4375.79     4098.08     48.50 o 
   2  -3   3      921.86      840.98     10.51 o 
   3  -3   3      117.73      128.49      3.99 o 
   4  -3   3       66.83       74.33      2.79 o 
   5  -3   3       69.00       77.89      3.29 o 
   6  -3   3      108.96      101.95      4.00 o 
   7  -3   3       88.29       88.08      4.77 o 
   8  -3   3       20.20       19.62      4.23 o 
   9  -3   3        6.05       -1.63      5.67 o 
  10  -3   3        0.81        1.10      6.56 o 
  -9  -2   3        1.02        3.04      5.58 o 
  -8  -2   3       26.22       31.24      6.43 o 
  -7  -2   3       24.33       24.03      5.23 o 
  -6  -2   3        3.11       -1.26      3.88 o 
  -5  -2   3        2.13       -2.85      3.33 o 
  -4  -2   3       53.58       61.65      3.98 o 
  -3  -2   3      720.86      691.89      9.35 o 
  -2  -2   3        8.32       11.20      2.23 o 
  -1  -2   3     1539.74     1464.89     15.40 o 
   0  -2   3     2177.98     2189.93     23.77 o 
   1  -2   3      183.62      173.38      4.55 o 
   2  -2   3        3.49        3.22      1.46 o 
   3  -2   3      123.31      113.78      3.31 o 
   4  -2   3      217.07      210.63      4.61 o 
   5  -2   3      201.50      205.67      5.40 o 
   6  -2   3       89.00       96.32      5.11 o 
   7  -2   3      127.12      131.70      6.60 o 
   8  -2   3       30.22       30.60      5.18 o 
   9  -2   3        1.22        2.58      4.86 o 
  10  -2   3        2.20       -5.92      5.92 o 
  -9  -1   3        6.97        7.12      5.72 o 
  -8  -1   3        6.44        5.17      4.75 o 
  -7  -1   3      344.01      364.71     11.23 o 
  -6  -1   3        8.60        9.00      3.97 o 
  -5  -1   3       11.47        9.36      3.39 o 
  -4  -1   3        0.08       -2.22      2.39 o 
  -3  -1   3     1438.33     1454.55     18.71 o 
  -2  -1   3      727.48      706.47      8.94 o 
  -1  -1   3     1053.89      955.39     10.02 o 
   0  -1   3     3828.30     3558.12     28.97 o 
   1  -1   3     4674.73     4426.19     44.86 o 
   2  -1   3     4535.38     4496.72     41.80 o 
   3  -1   3      159.26      161.24      4.43 o 
   4  -1   3      222.95      214.39      4.90 o 
   5  -1   3        2.85        0.44      2.35 o 
   6  -1   3       85.61      104.91      4.98 o 
   7  -1   3        8.01        6.90      3.64 o 
   8  -1   3        2.28       -3.66      3.66 o 
   9  -1   3        9.43       16.40      5.22 o 
  10  -1   3        0.06       -0.49      6.05 o 
 -10   0   3        0.86       -0.46      6.46 o 
  -9   0   3       18.55       18.24      5.41 o 
  -8   0   3        2.60        5.10      3.92 o 
  -7   0   3      125.70      125.22      6.24 o 
  -6   0   3      282.19      278.61      7.73 o 
  -5   0   3      297.79      308.61      6.66 o 
  -4   0   3        6.83        6.08      2.13 o 
  -3   0   3      639.08      626.73      9.90 o 
  -2   0   3      173.82      160.21      4.51 o 
  -1   0   3        1.22        0.00      1.24 o 
   0   0   3     6752.05     6484.74     42.33 o 
   1   0   3      363.04      349.02      5.58 o 
   2   0   3    18153.78    17313.67    137.79 o 
   3   0   3       35.16       35.16      2.43 o 
   4   0   3     6202.62     5951.49     53.46 o 
   5   0   3       69.10       83.02      3.71 o 
   6   0   3      172.66      166.92      6.23 o 
   7   0   3        8.23       11.46      3.72 o 
   8   0   3        0.11        1.56      3.83 o 
   9   0   3        0.46       -1.53      4.32 o 
 -10   1   3        0.01       -3.62      6.32 o 
  -9   1   3       12.57       14.88      5.84 o 
  -8   1   3        1.60       -2.23      3.67 o 
  -7   1   3        7.16        1.93      3.58 o 
  -6   1   3       44.48       49.18      4.12 o 
  -5   1   3       20.28       21.00      3.21 o 
  -4   1   3      169.22      159.40      5.58 o 
  -3   1   3       66.75       57.07      3.58 o 
  -2   1   3       67.61       68.06      2.76 o 
  -1   1   3      328.88      322.00      4.51 o 
   0   1   3       48.28       45.34      1.48 o 
   1   1   3     4451.84     4148.80     53.32 o 
   2   1   3       40.96       37.54      1.54 o 
   3   1   3     4051.48     4003.69     38.21 o 
   4   1   3       35.68       31.23      2.96 o 
   5   1   3        1.31       -2.35      2.35 o 
   6   1   3        4.18        2.43      2.85 o 
   7   1   3      206.69      201.36      9.19 o 
   8   1   3       99.41      101.05      7.31 o 
   9   1   3        2.07        3.93      5.65 o 
 -10   2   3       18.50       16.98      7.22 o 
  -9   2   3      139.59      171.48     10.44 o 
  -8   2   3       47.85       52.82      4.78 o 
  -7   2   3       73.38       80.17      6.02 o 
  -6   2   3      121.25      116.56      6.79 o 
  -5   2   3       69.45       79.07      4.74 o 
  -4   2   3      108.68      107.25      4.46 o 
  -3   2   3      797.72      779.54     10.67 o 
  -2   2   3       68.62       52.98      2.50 o 
  -1   2   3       29.70       28.97      1.74 o 
   0   2   3      972.37      933.87     12.19 o 
   1   2   3      982.65      943.93     11.20 o 
   2   2   3       34.15       32.80      2.07 o 
   3   2   3      143.57      159.92      3.94 o 
   4   2   3     1304.50     1335.08     16.66 o 
   5   2   3       64.25       71.13      3.56 o 
   6   2   3       29.83       33.29      3.72 o 
   7   2   3        6.29        6.01      3.87 o 
   8   2   3        2.30        4.06      4.83 o 
   9   2   3        8.63       13.74      6.04 o 
 -10   3   3        7.27        9.34      7.05 o 
  -9   3   3        1.61        3.60      6.43 o 
  -8   3   3       59.21       64.41      5.65 o 
  -7   3   3       41.50       41.68      5.53 o 
  -6   3   3       19.96       22.42      4.24 o 
  -5   3   3      603.60      614.43      9.90 o 
  -4   3   3      472.86      481.87      8.92 o 
  -3   3   3       40.65       38.63      3.13 o 
  -2   3   3      435.93      387.20      7.18 o 
  -1   3   3      169.83      151.31      3.85 o 
   0   3   3      171.94      150.85      4.04 o 
   1   3   3       26.15       26.48      2.20 o 
   2   3   3      135.19      134.09      3.61 o 
   3   3   3      292.82      306.04      5.79 o 
   4   3   3        6.36        5.81      2.32 o 
   5   3   3        0.23       -0.36      2.46 o 
   6   3   3       26.04       32.92      3.58 o 
   7   3   3       78.82       81.17      5.61 o 
   8   3   3        5.06       -1.41      6.38 o 
   9   3   3        8.54        5.48      6.51 o 
 -10   4   3        0.03       -1.81      6.22 o 
  -9   4   3        0.03        0.53      5.86 o 
  -8   4   3       99.70      102.53     10.08 o 
  -7   4   3       56.59       63.27      5.78 o 
  -6   4   3       27.73       28.45      4.40 o 
  -5   4   3      100.35      108.84      6.73 o 
  -4   4   3      147.63      119.80      4.75 o 
  -3   4   3     2510.87     2714.69     27.58 o 
  -2   4   3      520.20      519.09      8.26 o 
  -1   4   3      206.51      234.47      6.09 o 
   0   4   3       19.48       19.43      2.74 o 
   1   4   3      837.20      834.35     11.67 o 
   2   4   3      529.28      546.74      7.95 o 
   3   4   3       16.24       14.87      2.57 o 
   4   4   3      159.42      157.81      5.35 o 
   5   4   3       53.84       59.08      4.17 o 
   6   4   3       40.74       50.59      4.62 o 
   7   4   3        1.05        1.37      4.04 o 
   8   4   3        9.44        6.78      5.13 o 
 -10   5   3       45.02       46.08      9.32 o 
  -9   5   3        1.99        3.74      6.95 o 
  -8   5   3       18.29       23.52      5.77 o 
  -7   5   3      137.90      126.08      8.22 o 
  -6   5   3      169.35      169.47      7.73 o 
  -5   5   3      127.54      138.13      6.60 o 
  -4   5   3      348.29      366.21      7.74 o 
  -3   5   3      526.69      539.35     10.86 o 
  -2   5   3        1.09       -0.83      2.53 o 
  -1   5   3      286.34      293.35      7.37 o 
   0   5   3      171.07      173.13      5.58 o 
   1   5   3      122.99      128.23      4.91 o 
   2   5   3     1200.79     1239.63     14.94 o 
   3   5   3      300.67      302.01      6.41 o 
   4   5   3       87.05       77.20      4.76 o 
   5   5   3      315.47      309.08      8.40 o 
   6   5   3        1.48        2.11      4.15 o 
   7   5   3        4.27        5.25      5.66 o 
   8   5   3        0.32       -3.52      5.75 o 
 -10   6   3        0.26       -2.99      8.00 o 
  -9   6   3        5.01       -1.14      7.09 o 
  -8   6   3        4.39        4.02      4.54 o 
  -7   6   3        1.84       -3.80      3.80 o 
  -6   6   3        0.58       -2.61      4.04 o 
  -5   6   3        7.91        1.78      4.10 o 
  -4   6   3      377.32      368.95      9.18 o 
  -3   6   3      212.48      237.14      8.23 o 
  -2   6   3      307.49      380.56      8.89 o 
  -1   6   3      233.52      206.51      6.14 o 
   0   6   3       15.73       14.16      2.58 o 
   1   6   3        0.21        0.93      2.65 o 
   2   6   3      210.66      219.82      6.11 o 
   3   6   3      601.59      613.31      9.72 o 
   4   6   3      446.10      434.47      9.43 o 
   5   6   3        3.86       -3.82      3.82 o 
   6   6   3       61.34       60.31      6.47 o 
   7   6   3        0.94        1.36      5.15 o 
   8   6   3        0.42        3.84      9.93 o 
 -10   7   3        2.64        6.83     11.72 o 
  -9   7   3        1.12       -8.52     11.04 o 
  -8   7   3       11.74       12.29      4.79 o 
  -7   7   3        5.87       -1.63      4.75 o 
  -6   7   3        1.13        1.50      4.60 o 
  -5   7   3      122.44      126.07      6.64 o 
  -4   7   3       10.99       15.03      3.89 o 
  -3   7   3      244.01      232.35      7.54 o 
  -2   7   3      226.07      211.86      8.08 o 
  -1   7   3     1053.01     1116.67     16.04 o 
   0   7   3      590.76      585.26     13.40 o 
   1   7   3        7.09        6.82      3.26 o 
   2   7   3      132.70      144.51      5.69 o 
   3   7   3       82.01       87.57      5.76 o 
   4   7   3       50.53       56.75      4.63 o 
   5   7   3       80.04       89.64      8.42 o 
   6   7   3        8.13       11.58      5.92 o 
   7   7   3        5.97        6.04      6.52 o 
 -10   8   3       36.49       37.94     18.13 o 
  -9   8   3        1.14       -4.29     14.93 o 
  -8   8   3       10.01       17.54     12.66 o 
  -7   8   3        5.89        3.16      7.78 o 
  -6   8   3       37.22       36.63      8.54 o 
  -5   8   3       54.50       56.96      6.24 o 
  -4   8   3      109.23      112.03      6.39 o 
  -3   8   3        8.92        7.14      4.07 o 
  -2   8   3       44.01       50.63      4.31 o 
  -1   8   3        7.68       10.22      3.52 o 
   0   8   3      130.15      161.88      6.39 o 
   1   8   3       99.42      102.71      5.31 o 
   2   8   3        4.99        0.40      3.37 o 
   3   8   3       37.64       37.32      4.09 o 
   4   8   3       31.58       31.48      4.95 o 
   5   8   3        0.02        1.87      4.41 o 
   6   8   3        5.00        2.81      5.78 o 
   7   8   3        0.01        8.52      8.83 o 
  -9   9   3        3.15        4.51     10.27 o 
  -8   9   3        8.78       11.93     23.84 o 
  -7   9   3        1.32       -6.34      6.34 o 
  -6   9   3       40.78       51.65      7.30 o 
  -5   9   3      217.48      220.34     11.37 o 
  -4   9   3      491.78      496.07     12.59 o 
  -3   9   3     1153.04     1156.73     17.24 o 
  -2   9   3      460.51      444.77     11.29 o 
  -1   9   3        4.96        9.26      4.81 o 
   0   9   3      109.28      110.28      9.94 o 
   1   9   3       59.17       65.84      5.32 o 
   2   9   3       30.43       30.22      4.65 o 
   3   9   3       31.92       31.03      5.35 o 
   4   9   3        0.00       -0.49      4.18 o 
   5   9   3        0.48       -2.74      5.19 o 
   6   9   3        0.02       -5.87      5.87 o 
  -9  10   3        0.16       -7.60     10.10 o 
  -8  10   3        6.00        8.29     18.00 o 
  -7  10   3       12.49        8.06     12.50 o 
  -6  10   3       79.60       79.85      8.97 o 
  -5  10   3      260.55      249.37     14.40 o 
  -4  10   3      284.93      281.68      9.69 o 
  -3  10   3      989.47      990.80     18.21 o 
  -2  10   3      353.22      354.08     12.98 o 
  -1  10   3      141.08      121.44     11.20 o 
   0  10   3      267.12      262.97     15.11 o 
   1  10   3       92.49       84.03      6.56 o 
   2  10   3      152.20      151.32      7.00 o 
   3  10   3        4.16        5.95      4.31 o 
   4  10   3       21.85       18.21      5.65 o 
   5  10   3        2.92       -0.59      5.91 o 
  -9  11   3        1.72        8.67     12.21 o 
  -8  11   3        0.00       -3.02      9.39 o 
  -7  11   3       88.87       75.72     24.62 o 
  -6  11   3       10.26       11.03      7.96 o 
  -5  11   3        0.20       -2.14      5.10 o 
  -4  11   3       20.26       21.24      5.57 o 
  -3  11   3      513.54      552.74     16.25 o 
  -2  11   3       84.46       62.25      9.63 o 
  -1  11   3       11.76        7.98      7.11 o 
   0  11   3        5.16        9.32      6.95 o 
   1  11   3      100.56       92.99      6.95 o 
   2  11   3      113.17       98.96      6.81 o 
   3  11   3        1.36        4.64      4.76 o 
   4  11   3       25.47        8.35      7.99 o 
   5  11   3       17.18       26.56      7.36 o 
  -8  12   3        3.79       -8.72      8.72 o 
  -7  12   3       16.39       31.36      9.11 o 
  -6  12   3        0.32        6.87      7.38 o 
  -5  12   3        0.16       -2.39      4.97 o 
  -4  12   3       23.82       14.86      4.50 o 
  -3  12   3        3.44        1.97      6.24 o 
  -2  12   3      110.69      109.38     11.74 o 
  -1  12   3       95.84      101.96     11.47 o 
   0  12   3       36.62       45.35     15.30 o 
   1  12   3      266.47      265.73     23.44 o 
   2  12   3       10.14       11.95      5.80 o 
   3  12   3       78.15       88.78      8.39 o 
   4  12   3        0.25        3.79      8.51 o 
  -8  13   3        0.34        4.87     11.00 o 
  -7  13   3       19.78       17.21      9.26 o 
  -6  13   3        1.11        4.38      7.42 o 
  -5  13   3        8.56        6.03      6.18 o 
  -4  13   3        3.98        2.48     10.96 o 
  -3  13   3        4.65        9.60      7.99 o 
  -2  13   3       13.28        3.86      7.83 o 
  -1  13   3        1.11       -5.73      6.51 o 
   0  13   3        0.11        3.99      6.70 o 
   1  13   3       99.14      112.61     10.14 o 
   2  13   3        1.90       13.63      7.49 o 
   3  13   3        0.39       -4.99      6.97 o 
  -7  14   3        2.62        4.23      8.43 o 
  -6  14   3        1.25        6.73      8.26 o 
  -5  14   3        7.58        5.46      8.42 o 
  -4  14   3        2.83        6.96      8.39 o 
  -3  14   3       23.11       19.51     10.82 o 
  -2  14   3        0.05       22.40     10.05 o 
  -1  14   3        9.10        7.61      9.27 o 
   0  14   3       12.58       19.55      8.63 o 
   1  14   3       16.75       13.19      8.10 o 
   2  14   3        0.83        3.26      9.70 o 
  -6  15   3        1.59       -8.67     13.21 o 
  -5  15   3        5.32       -7.93      7.93 o 
  -4  15   3       45.15       49.61     11.01 o 
  -3  15   3       14.55       17.40     11.15 o 
  -2  15   3       21.74       33.45     32.43 o 
  -1  15   3        5.32       27.78     10.24 o 
   0  15   3        5.52       -2.87      7.70 o 
   1 -16   4        1.49        2.88     15.76 o 
   2 -16   4        0.84       -7.52      7.52 o 
   3 -16   4        0.17       -4.94      8.94 o 
   4 -16   4        0.10       -9.16      9.16 o 
  -1 -15   4        0.69        9.71      8.95 o 
   0 -15   4        0.43       -3.76      9.14 o 
   1 -15   4       39.02       34.49      9.43 o 
   2 -15   4        0.02        2.44      7.32 o 
   3 -15   4       11.91       25.35      8.31 o 
   4 -15   4        0.32       -3.46     10.50 o 
   5 -15   4       26.52       25.92     12.88 o 
   6 -15   4        3.17        3.84      9.28 o 
  -2 -14   4        0.23       -0.47     10.27 o 
  -1 -14   4        1.92        1.58      7.99 o 
   0 -14   4        5.93        2.99      7.60 o 
   1 -14   4        8.79        1.93      7.21 o 
   2 -14   4       48.76       62.40      9.88 o 
   3 -14   4       57.39       62.10      8.65 o 
   4 -14   4       13.08       14.21      6.42 o 
   5 -14   4       31.73       27.97      9.77 o 
   6 -14   4        1.44        4.49      6.59 o 
   7 -14   4        8.74       11.98      8.90 o 
  -3 -13   4        0.98        2.59      8.18 o 
  -2 -13   4       13.17        0.53     12.67 o 
  -1 -13   4       11.80       10.83     10.59 o 
   0 -13   4        0.47        0.67      4.50 o 
   1 -13   4        5.83        2.07      6.14 o 
   2 -13   4       10.99        1.29      6.48 o 
   3 -13   4       63.37       58.10      7.93 o 
   4 -13   4       19.35       26.64      5.97 o 
   5 -13   4       20.26       17.23      5.44 o 
   6 -13   4       32.73       35.53      7.58 o 
   7 -13   4        0.13       -7.37      7.37 o 
   8 -13   4        0.02        1.89     10.48 o 
  -4 -12   4        4.42        6.78      6.97 o 
  -3 -12   4        0.00       14.61      8.25 o 
  -2 -12   4        3.18       -5.91      5.91 o 
  -1 -12   4       96.65       95.03      9.34 o 
   0 -12   4       35.43       26.54      6.74 o 
   1 -12   4      132.24      136.04      9.57 o 
   2 -12   4       25.18       39.10      6.50 o 
   3 -12   4      118.56       96.79      8.78 o 
   4 -12   4        8.08        9.25      4.76 o 
   5 -12   4      222.75      221.62      8.60 o 
   6 -12   4       29.91       19.88      6.14 o 
   7 -12   4       35.99       32.41     10.08 o 
   8 -12   4        3.23       -5.23      9.43 o 
  -5 -11   4       11.78       17.85      8.94 o 
  -4 -11   4       12.36       13.69      7.17 o 
  -3 -11   4       84.03       57.53      8.95 o 
  -2 -11   4        2.47       14.20      6.26 o 
  -1 -11   4      110.86      121.02      9.69 o 
   0 -11   4        7.22        7.44      5.61 o 
   1 -11   4      182.22      160.66     12.26 o 
   2 -11   4      179.75      186.58     10.15 o 
   3 -11   4       75.73       72.75      6.64 o 
   4 -11   4       43.17       42.14      5.40 o 
   5 -11   4      135.00      134.46      9.03 o 
   6 -11   4       64.67       66.62      7.11 o 
   7 -11   4        6.16       -9.07      9.07 o 
   8 -11   4       19.82       11.35      8.81 o 
   9 -11   4       21.82       32.46     25.54 o 
  -6 -10   4        0.19       -2.44      8.38 o 
  -5 -10   4        0.00       -4.95      5.87 o 
  -4 -10   4        0.23       -3.46      8.67 o 
  -3 -10   4        2.03        4.05      5.70 o 
  -2 -10   4      453.11      426.96     16.96 o 
  -1 -10   4      124.76      132.51     11.77 o 
   0 -10   4      155.66      156.50      8.96 o 
   1 -10   4        0.46        0.85      5.18 o 
   2 -10   4       75.39       71.97      6.55 o 
   3 -10   4       36.84       35.36      5.19 o 
   4 -10   4        9.26        3.83      3.64 o 
   5 -10   4       23.95       31.28      4.76 o 
   6 -10   4        0.02       -0.87      3.93 o 
   7 -10   4        4.71        7.38      6.73 o 
   8 -10   4       11.46       11.34      6.98 o 
   9 -10   4       13.88       13.15      8.34 o 
  -6  -9   4       15.66       19.55      8.67 o 
  -5  -9   4      126.53      117.38     10.16 o 
  -4  -9   4      163.23      165.33     10.27 o 
  -3  -9   4      191.17      167.26     16.93 o 
  -2  -9   4       54.00       53.27      7.32 o 
  -1  -9   4        7.21       15.70      5.32 o 
   0  -9   4       46.29       44.88      5.75 o 
   1  -9   4       73.41       61.74      6.51 o 
   2  -9   4       45.22       51.17      5.25 o 
   3  -9   4       16.99       20.56      4.28 o 
   4  -9   4        2.39        2.78      4.91 o 
   5  -9   4      156.70      169.27      8.64 o 
   6  -9   4      306.01      331.48     11.04 o 
   7  -9   4        4.40        3.89      4.40 o 
   8  -9   4        8.83        3.72      6.49 o 
   9  -9   4        0.27        2.59      6.56 o 
  -7  -8   4        4.80        3.89      8.38 o 
  -6  -8   4        1.16        2.54      5.25 o 
  -5  -8   4       84.10       87.70      6.86 o 
  -4  -8   4      324.29      318.79     14.49 o 
  -3  -8   4       65.87       75.36      8.68 o 
  -2  -8   4      772.12      803.90     21.90 o 
  -1  -8   4      503.28      528.50     16.21 o 
   0  -8   4      235.70      245.19      9.44 o 
   1  -8   4       28.22       24.71      4.88 o 
   2  -8   4      149.72      151.58      5.93 o 
   3  -8   4       64.63       68.95      4.81 o 
   4  -8   4       22.05       16.83      4.74 o 
   5  -8   4        5.45        8.53      3.87 o 
   6  -8   4       90.80       91.60      5.79 o 
   7  -8   4       61.41       74.73      6.52 o 
   8  -8   4       34.47       24.80      6.28 o 
   9  -8   4        9.80        5.46      6.68 o 
  -7  -7   4        3.21        0.99      6.70 o 
  -6  -7   4        7.97        7.98      4.48 o 
  -5  -7   4      173.44      194.08     12.00 o 
  -4  -7   4        0.84       -4.11      4.11 o 
  -3  -7   4        1.04        1.25      5.30 o 
  -2  -7   4       55.45       52.70      5.23 o 
  -1  -7   4      115.31      120.73      6.03 o 
   0  -7   4      529.05      594.88     11.88 o 
   1  -7   4      847.45      854.59     17.46 o 
   2  -7   4      536.22      547.71      9.38 o 
   3  -7   4       14.71       24.34      3.66 o 
   4  -7   4      522.12      528.64      9.37 o 
   5  -7   4        1.14        2.00      3.31 o 
   6  -7   4        1.25        3.96      3.60 o 
   7  -7   4        8.55       11.90      4.50 o 
   8  -7   4       15.49       12.31      5.69 o 
   9  -7   4        4.64       -4.63      5.82 o 
  10  -7   4        0.16       14.22     18.53 o 
  -8  -6   4        0.60       -6.13      6.13 o 
  -7  -6   4        9.15        4.07      5.70 o 
  -6  -6   4       14.46       15.52      4.85 o 
  -5  -6   4      112.23      115.80      6.09 o 
  -4  -6   4       88.56       89.08      6.22 o 
  -3  -6   4       28.26       25.56      5.61 o 
  -2  -6   4       52.68       47.36      5.90 o 
  -1  -6   4        0.00        1.11      2.66 o 
   0  -6   4       41.79       53.72      3.92 o 
   1  -6   4       45.66       56.96      6.03 o 
   2  -6   4        0.72        3.11      2.78 o 
   3  -6   4      704.42      735.22     12.47 o 
   4  -6   4     1516.25     1572.72     20.62 o 
   5  -6   4      180.99      170.69      5.92 o 
   6  -6   4      119.21      127.28      6.46 o 
   7  -6   4       18.91       17.50      4.28 o 
   8  -6   4        0.36       -4.84      4.84 o 
   9  -6   4        0.36        4.40      5.47 o 
  10  -6   4        0.67       -5.68      5.78 o 
  -8  -5   4        1.46       -3.94      8.12 o 
  -7  -5   4        7.48        5.86      5.80 o 
  -6  -5   4       64.57       78.40      8.73 o 
  -5  -5   4       31.75       32.67      4.05 o 
  -4  -5   4       22.45       23.19      3.72 o 
  -3  -5   4      255.42      298.96      8.74 o 
  -2  -5   4        8.84        2.09      2.75 o 
  -1  -5   4      187.01      205.10      7.64 o 
   0  -5   4     1022.21     1020.06     14.49 o 
   1  -5   4        1.15        4.38      3.21 o 
   2  -5   4      111.63      112.14      4.84 o 
   3  -5   4      670.45      682.67     10.58 o 
   4  -5   4       88.32       93.74      4.22 o 
   5  -5   4        0.13        1.65      2.56 o 
   6  -5   4       86.45       87.36      5.34 o 
   7  -5   4       42.51       37.77      4.98 o 
   8  -5   4       25.59       16.10      4.98 o 
   9  -5   4        2.91        5.32      5.45 o 
  10  -5   4        0.57       -2.30      5.80 o 
  -9  -4   4        0.31       -6.19      6.19 o 
  -8  -4   4        0.08        0.04      6.59 o 
  -7  -4   4        6.19        8.17      4.62 o 
  -6  -4   4      137.69      141.60      8.27 o 
  -5  -4   4       20.39       20.81      4.36 o 
  -4  -4   4       19.69       15.40      2.95 o 
  -3  -4   4      447.43      448.85      7.74 o 
  -2  -4   4       82.93       93.22      4.16 o 
  -1  -4   4      976.35     1005.09     13.16 o 
   0  -4   4      169.53      165.13      5.10 o 
   1  -4   4       97.11       85.95      3.75 o 
   2  -4   4        6.89        6.19      2.62 o 
   3  -4   4      114.84      116.33      4.39 o 
   4  -4   4       71.52       73.73      3.40 o 
   5  -4   4      319.91      321.44      6.80 o 
   6  -4   4       68.69       78.37      4.16 o 
   7  -4   4      106.59      100.78      5.03 o 
   8  -4   4       17.38       12.91      3.90 o 
   9  -4   4        0.51       -4.75      4.75 o 
  10  -4   4        4.94        5.84      9.79 o 
  -9  -3   4        1.07        3.15      7.26 o 
  -8  -3   4        0.37        4.62      5.33 o 
  -7  -3   4        0.29       -0.82      4.24 o 
  -6  -3   4       12.04        8.50      4.39 o 
  -5  -3   4      376.67      386.72     12.59 o 
  -4  -3   4        5.53        7.28      3.06 o 
  -3  -3   4      386.95      412.50      7.66 o 
  -2  -3   4       90.48       71.87      3.76 o 
  -1  -3   4      230.52      224.54      5.43 o 
   0  -3   4      112.68      109.08      4.34 o 
   1  -3   4      283.03      259.84      6.37 o 
   2  -3   4       88.08       92.01      3.70 o 
   3  -3   4       62.42       73.97      3.12 o 
   4  -3   4       68.50       77.05      3.47 o 
   5  -3   4        3.36        2.51      1.87 o 
   6  -3   4      101.81      114.76      4.28 o 
   7  -3   4       25.35       24.08      3.66 o 
   8  -3   4       18.52       16.17      5.38 o 
   9  -3   4       29.25       28.45      6.11 o 
  10  -3   4        0.00       -7.25      7.25 o 
  -9  -2   4       10.06       19.58      7.12 o 
  -8  -2   4        0.35       -1.18      4.81 o 
  -7  -2   4       68.88       63.99      6.02 o 
  -6  -2   4       19.70        8.60      4.73 o 
  -5  -2   4      544.14      559.49     11.90 o 
  -4  -2   4      154.52      160.46      5.74 o 
  -3  -2   4      503.00      497.00      8.69 o 
  -2  -2   4      119.54      119.62      4.71 o 
  -1  -2   4     1551.67     1458.42     14.25 o 
   0  -2   4     4780.40     4645.08     41.23 o 
   1  -2   4     2339.36     2178.92     26.62 o 
   2  -2   4       95.32       85.94      2.65 o 
   3  -2   4      784.29      728.74      8.55 o 
   4  -2   4      613.48      569.12      8.49 o 
   5  -2   4      487.55      482.74      9.21 o 
   6  -2   4       47.87       54.62      3.85 o 
   7  -2   4       25.09       17.88      4.10 o 
   8  -2   4       10.67        5.64      4.31 o 
   9  -2   4        1.65       -0.48      4.73 o 
  10  -2   4        7.14       -4.93     10.91 o 
  -9  -1   4       27.58       26.40      7.39 o 
  -8  -1   4       89.15       96.98      7.77 o 
  -7  -1   4      118.69      128.86      8.14 o 
  -6  -1   4       40.43       49.97      5.96 o 
  -5  -1   4       67.95       63.20      5.29 o 
  -4  -1   4      689.49      671.72     11.36 o 
  -3  -1   4      119.60      123.13      5.93 o 
  -2  -1   4       35.39       31.45      2.63 o 
  -1  -1   4     4338.54     4031.20     31.01 o 
   0  -1   4     9862.18     9410.70     70.09 o 
   1  -1   4     2389.25     2390.46     25.03 o 
   2  -1   4       29.49       21.94      1.69 o 
   3  -1   4       75.85       69.21      2.97 o 
   4  -1   4     1834.11     1855.62     20.76 o 
   5  -1   4        5.60        2.91      2.58 o 
   6  -1   4      110.70      103.14      5.15 o 
   7  -1   4        0.27        2.75      3.03 o 
   8  -1   4       11.89        7.51      4.19 o 
   9  -1   4        0.32       -0.80      4.65 o 
 -10   0   4       29.09       32.97      9.83 o 
  -9   0   4        2.20        2.28      5.58 o 
  -8   0   4        0.11        1.17      4.65 o 
  -7   0   4        0.34       -3.41      3.94 o 
  -6   0   4       25.63       38.74      4.66 o 
  -5   0   4       25.40       27.67      4.96 o 
  -4   0   4       50.79       42.84      4.61 o 
  -3   0   4      186.11      184.68      5.70 o 
  -2   0   4       12.05        6.19      1.90 o 
  -1   0   4        0.03        2.55      1.36 o 
   0   0   4    16337.41    15833.64    111.29 o 
   1   0   4     5429.65     5095.46     49.54 o 
   2   0   4     2393.98     2366.59     25.91 o 
   3   0   4      172.85      191.54      3.82 o 
   4   0   4     6971.27     6848.26     64.01 o 
   5   0   4      146.51      159.56      4.91 o 
   6   0   4      974.37      967.98     18.13 o 
   7   0   4       78.38       78.45      4.82 o 
   8   0   4       60.86       70.00      6.91 o 
   9   0   4        0.42        2.45      4.45 o 
 -10   1   4       85.20       72.26      8.56 o 
  -9   1   4       54.65       73.71      9.58 o 
  -8   1   4        8.12       13.65      4.43 o 
  -7   1   4      119.35      131.20      5.86 o 
  -6   1   4       34.97       34.41      3.64 o 
  -5   1   4      532.59      552.05     10.93 o 
  -4   1   4       57.89       62.61      4.08 o 
  -3   1   4      883.82      909.87     12.82 o 
  -2   1   4     2695.31     2540.89     23.78 o 
  -1   1   4      735.94      706.67      7.69 o 
   0   1   4     4468.84     4422.58     34.94 o 
   1   1   4       39.41       56.07      4.06 o 
   2   1   4        5.08        2.96      1.55 o 
   3   1   4      128.52      120.63      2.87 o 
   4   1   4        2.23        1.38      2.15 o 
   5   1   4      288.81      273.02      5.84 o 
   6   1   4       44.76       50.53      3.94 o 
   7   1   4       70.68       78.44      4.78 o 
   8   1   4        1.69        5.60      5.61 o 
   9   1   4        6.78        6.86      4.83 o 
 -10   2   4       26.85       28.45      7.94 o 
  -9   2   4        9.42        1.53      5.46 o 
  -8   2   4       57.95       76.49      5.49 o 
  -7   2   4      136.68      138.77      7.83 o 
  -6   2   4        3.92        5.78      4.06 o 
  -5   2   4      181.37      181.94      7.41 o 
  -4   2   4        1.16       -0.50      2.49 o 
  -3   2   4       95.21       86.70      4.24 o 
  -2   2   4     3004.77     2939.70     28.71 o 
  -1   2   4        0.06        0.97      1.47 o 
   0   2   4       11.64        8.08      1.48 o 
   1   2   4       76.99       72.44      2.70 o 
   2   2   4       56.33       66.13      3.09 o 
   3   2   4      355.89      370.01      5.29 o 
   4   2   4       20.03       24.29      2.28 o 
   5   2   4       50.53       51.76      3.65 o 
   6   2   4       12.13        8.08      3.20 o 
   7   2   4        5.69        5.31      3.30 o 
   8   2   4        0.45        1.27      4.59 o 
   9   2   4        2.12        3.66      6.42 o 
 -10   3   4        2.37       -0.03      6.52 o 
  -9   3   4       43.49       71.66      8.63 o 
  -8   3   4        1.83       -0.46      4.21 o 
  -7   3   4       40.22       39.99      5.30 o 
  -6   3   4       12.67       13.95      4.25 o 
  -5   3   4      127.32      121.92      6.00 o 
  -4   3   4      159.16      150.36      5.58 o 
  -3   3   4      917.32      986.74     12.41 o 
  -2   3   4       72.89       63.31      3.15 o 
  -1   3   4       62.99       70.84      2.77 o 
   0   3   4       77.45       71.12      4.15 o 
   1   3   4      242.17      227.23      4.66 o 
   2   3   4       58.45       51.99      2.11 o 
   3   3   4        1.95        4.99      1.94 o 
   4   3   4        7.49        8.60      2.25 o 
   5   3   4        1.31        2.77      2.67 o 
   6   3   4       26.09       27.77      4.31 o 
   7   3   4        0.22       -2.14      3.82 o 
   8   3   4        0.88       -2.32      4.52 o 
 -10   4   4        0.61       -6.44      6.44 o 
  -9   4   4       21.66       25.83      6.31 o 
  -8   4   4       20.38       10.23      4.99 o 
  -7   4   4       38.89       35.46      5.07 o 
  -6   4   4       37.57       43.24      5.16 o 
  -5   4   4       47.77       50.79      4.89 o 
  -4   4   4       33.20       31.10      3.08 o 
  -3   4   4     3961.67     4206.73     40.98 o 
  -2   4   4      138.07      145.86      4.94 o 
  -1   4   4     5005.46     5071.70     50.16 o 
   0   4   4      497.59      510.96      7.75 o 
   1   4   4      440.87      454.63      8.31 o 
   2   4   4       32.67       29.63      2.27 o 
   3   4   4      391.23      388.39      6.92 o 
   4   4   4       24.32       25.08      3.04 o 
   5   4   4        3.43        0.44      3.14 o 
   6   4   4       49.74       58.52      4.47 o 
   7   4   4        0.02       -3.62      4.07 o 
   8   4   4       17.12        8.57      5.64 o 
 -10   5   4        0.06       -7.66      7.66 o 
  -9   5   4        0.24       -3.92     11.18 o 
  -8   5   4        3.66        3.60      5.01 o 
  -7   5   4      286.79      298.22     10.00 o 
  -6   5   4       17.99       11.61      5.22 o 
  -5   5   4       66.86       71.91      6.31 o 
  -4   5   4      266.59      279.14      7.17 o 
  -3   5   4      138.01      131.06      5.46 o 
  -2   5   4      219.49      204.47      5.61 o 
  -1   5   4       27.80       19.18      3.15 o 
   0   5   4       52.65       62.01      4.23 o 
   1   5   4      858.25      856.76     13.46 o 
   2   5   4        1.83        1.74      2.14 o 
   3   5   4       17.98       19.96      2.80 o 
   4   5   4       71.44       65.79      4.41 o 
   5   5   4       39.15       42.74      4.25 o 
   6   5   4       53.23       48.02      4.67 o 
   7   5   4        0.51       -4.00      5.30 o 
   8   5   4        0.62        4.80      7.60 o 
 -10   6   4        0.78        4.70      8.45 o 
  -9   6   4        0.02       -1.98      6.63 o 
  -8   6   4       24.22       24.66      5.62 o 
  -7   6   4        3.16        0.91      4.79 o 
  -6   6   4       10.94        3.70      4.37 o 
  -5   6   4       24.66       23.61      4.88 o 
  -4   6   4       14.25       14.83      3.58 o 
  -3   6   4      226.24      217.69      6.57 o 
  -2   6   4      375.51      388.35      8.57 o 
  -1   6   4      231.61      253.56      7.00 o 
   0   6   4        6.40        8.01      2.89 o 
   1   6   4      138.09      132.83      5.48 o 
   2   6   4      110.65      111.70      4.79 o 
   3   6   4      108.94      109.05      4.56 o 
   4   6   4      157.54      147.79      5.83 o 
   5   6   4        4.30        4.14      4.31 o 
   6   6   4       13.67        1.69      5.84 o 
   7   6   4        1.24       -0.13      5.72 o 
 -10   7   4       13.56       -8.97     13.64 o 
  -9   7   4       19.85       20.76     11.28 o 
  -8   7   4        2.65        2.44     11.16 o 
  -7   7   4        0.08        5.85      5.53 o 
  -6   7   4       23.38       15.53      5.58 o 
  -5   7   4        0.06        0.66      4.00 o 
  -4   7   4       29.56       38.24      4.64 o 
  -3   7   4       68.42       76.42      4.64 o 
  -2   7   4       29.69       31.35      3.96 o 
  -1   7   4      166.88      169.56      6.46 o 
   0   7   4       17.06       16.77      3.45 o 
   1   7   4      223.57      243.88      8.67 o 
   2   7   4       52.59       56.89      4.99 o 
   3   7   4       14.40       15.49      3.32 o 
   4   7   4        1.58        0.38      3.19 o 
   5   7   4        0.02        2.43      4.04 o 
   6   7   4       22.08       16.76      6.00 o 
   7   7   4        0.04        1.61      7.82 o 
  -9   8   4        1.39       -4.10     14.48 o 
  -8   8   4      112.08      135.38     11.39 o 
  -7   8   4       63.25       53.45      6.78 o 
  -6   8   4      182.59      164.93     12.45 o 
  -5   8   4       49.04       40.62      6.03 o 
  -4   8   4        4.72        2.50      4.27 o 
  -3   8   4        5.36        5.43      3.92 o 
  -2   8   4       74.84       70.20      6.37 o 
  -1   8   4       60.14       62.05      4.77 o 
   0   8   4       13.81       12.18      4.34 o 
   1   8   4       11.23       10.96      3.87 o 
   2   8   4       74.38       71.08      4.57 o 
   3   8   4       14.44       14.49      3.68 o 
   4   8   4       13.28       16.75      4.17 o 
   5   8   4        9.88       13.72      6.26 o 
   6   8   4       10.72        0.29      5.87 o 
  -9   9   4        7.66        1.75     10.54 o 
  -8   9   4        0.08        8.78     10.25 o 
  -7   9   4       24.58       14.41      7.77 o 
  -6   9   4       98.54       80.51      8.21 o 
  -5   9   4       38.50       35.02      6.54 o 
  -4   9   4       80.20       90.73      7.35 o 
  -3   9   4      211.66      199.27      9.27 o 
  -2   9   4      298.96      308.61     11.44 o 
  -1   9   4       92.53      100.03      6.33 o 
   0   9   4      268.27      287.68     11.16 o 
   1   9   4      203.53      207.98      7.86 o 
   2   9   4       36.01       42.00      4.49 o 
   3   9   4      394.86      396.13     11.91 o 
   4   9   4       19.24       11.23      4.73 o 
   5   9   4        0.05       -5.25      5.25 o 
   6   9   4        0.00       -7.27      7.27 o 
  -9  10   4        0.69       -9.68      9.68 o 
  -8  10   4        4.96      -10.21     16.37 o 
  -7  10   4       50.48       60.99     13.22 o 
  -6  10   4       22.23       10.33      8.08 o 
  -5  10   4      167.34      170.82     10.69 o 
  -4  10   4       10.54        9.58      3.91 o 
  -3  10   4      872.16      876.73     16.54 o 
  -2  10   4        1.78        3.80      5.55 o 
  -1  10   4     1076.57     1037.08     28.79 o 
   0  10   4       69.05       54.87      8.50 o 
   1  10   4       50.46       58.10      8.31 o 
   2  10   4        5.35       -1.98      4.42 o 
   3  10   4        5.22        8.89      4.35 o 
   4  10   4       10.13       16.65      6.04 o 
   5  10   4        2.36       -3.02      5.88 o 
  -9  11   4        0.41       -9.66     10.11 o 
  -8  11   4        6.90       11.10     11.66 o 
  -7  11   4       31.43       30.33     13.96 o 
  -6  11   4       29.26       36.21      7.97 o 
  -5  11   4      180.94      183.51     11.50 o 
  -4  11   4       85.77       81.09      4.82 o 
  -3  11   4       42.48       50.62      5.38 o 
  -2  11   4       19.85       25.01      9.63 o 
  -1  11   4      149.43      140.83     12.13 o 
   0  11   4       60.09       65.43      9.17 o 
   1  11   4       85.02       90.94      7.72 o 
   2  11   4       68.09       76.62      6.70 o 
   3  11   4       53.40       45.26      6.75 o 
   4  11   4       31.17       28.09      9.96 o 
  -8  12   4        0.00      -10.24     10.24 o 
  -7  12   4        0.05       -1.49      7.81 o 
  -6  12   4        3.33       -0.74      7.39 o 
  -5  12   4        3.27        6.24      5.55 o 
  -4  12   4        7.22        4.75      5.73 o 
  -3  12   4        9.36        3.72      5.71 o 
  -2  12   4       17.20       14.21     16.79 o 
  -1  12   4       46.71       56.77     17.49 o 
   0  12   4        3.32       11.13      7.22 o 
   1  12   4        0.02        4.51      6.07 o 
   2  12   4        0.11        2.86      7.05 o 
   3  12   4       10.84       26.27      7.22 o 
   4  12   4       10.76        6.70      8.80 o 
  -7  13   4        8.93       -7.27      7.27 o 
  -6  13   4        1.21        5.65      8.06 o 
  -5  13   4        3.16       10.22      7.98 o 
  -4  13   4        0.23        5.93      7.88 o 
  -3  13   4        0.44       -2.80      7.55 o 
  -2  13   4        4.87       -5.41      8.71 o 
  -1  13   4       16.49        4.69      9.29 o 
   0  13   4        0.41        8.64      7.96 o 
   1  13   4        8.89       -2.05      6.09 o 
   2  13   4        7.65        0.98      8.24 o 
   3  13   4        0.10       -6.50     11.01 o 
  -6  14   4       19.10       10.43     10.51 o 
  -5  14   4        1.84        8.80      8.14 o 
  -4  14   4       31.55       36.09      9.73 o 
  -3  14   4        5.11       13.21     19.69 o 
  -2  14   4        7.83       24.88     15.20 o 
  -1  14   4       24.71       37.82     11.10 o 
   0  14   4        1.34       -4.88      8.09 o 
   1  14   4       11.87       10.33      7.71 o 
  -5  15   4       24.37       34.39     10.69 o 
  -4  15   4       16.91       16.88      9.44 o 
  -3  15   4        3.55       -6.62      9.76 o 
  -2  15   4       73.34       86.67     21.42 o 
  -1  15   4       18.05       14.93     23.23 o 
   2 -16   5       66.62       62.38     14.77 o 
   3 -16   5       32.57       30.21     14.93 o 
  -1 -15   5        6.24       12.36     11.42 o 
   0 -15   5        4.56       18.46     10.85 o 
   1 -15   5        0.42        6.75     10.07 o 
   2 -15   5        6.40       -0.44     13.14 o 
   3 -15   5        2.82       -7.78      7.78 o 
   4 -15   5        9.58       14.46     10.19 o 
   5 -15   5        1.01       -2.41      8.67 o 
  -2 -14   5       16.29       16.56     14.20 o 
  -1 -14   5        0.54        1.33      8.02 o 
   0 -14   5       27.44       23.96     11.55 o 
   1 -14   5       16.39        0.31      8.13 o 
   2 -14   5        5.18       18.28     13.50 o 
   3 -14   5        3.85       -2.27     10.52 o 
   4 -14   5        3.10       -2.78      8.44 o 
   5 -14   5        4.83       10.41      9.20 o 
   6 -14   5       21.69        3.42     13.05 o 
   7 -14   5        0.00       12.38     16.49 o 
  -3 -13   5        0.12       -7.75      7.75 o 
  -2 -13   5        0.19       -9.50      9.50 o 
  -1 -13   5        8.23       -2.11      7.33 o 
   0 -13   5       29.02       48.97     10.30 o 
   1 -13   5        8.06       -6.95      6.95 o 
   2 -13   5      346.39      294.41     24.85 o 
   3 -13   5       27.14       43.74      6.65 o 
   4 -13   5       73.89       75.04     10.02 o 
   5 -13   5        2.76        3.28      8.02 o 
   6 -13   5       13.87        1.24      7.72 o 
   7 -13   5        7.90       20.09      9.23 o 
  -4 -12   5        0.68       -1.58     10.29 o 
  -3 -12   5        0.91        0.21      7.97 o 
  -2 -12   5        5.32        6.53      6.98 o 
  -1 -12   5       48.17       56.57     12.92 o 
   0 -12   5      214.63      199.01     19.84 o 
   1 -12   5        0.97        1.14      6.62 o 
   2 -12   5        3.00        8.85      8.14 o 
   3 -12   5        9.02        5.09      4.74 o 
   4 -12   5       13.94        6.15      6.14 o 
   5 -12   5       86.04       92.01      7.93 o 
   6 -12   5        3.66        8.89      6.02 o 
   7 -12   5       16.20        4.88      7.85 o 
   8 -12   5       45.35       36.69     12.63 o 
  -5 -11   5        0.32       -4.18     10.49 o 
  -4 -11   5       11.06        8.77      7.29 o 
  -3 -11   5        3.38        7.57      7.11 o 
  -2 -11   5        4.10        8.31      6.19 o 
  -1 -11   5        5.95        8.82      6.19 o 
   0 -11   5       15.13       29.22      8.18 o 
   1 -11   5      125.49      127.40     11.03 o 
   2 -11   5       25.97       19.66      9.69 o 
   3 -11   5        0.12        3.97      5.91 o 
   4 -11   5       77.03       77.80      7.70 o 
   5 -11   5        3.46        8.77      4.33 o 
   6 -11   5       58.94       58.52      7.34 o 
   7 -11   5        1.11       17.53     12.93 o 
   8 -11   5        2.66        2.91      8.36 o 
  -6 -10   5       25.85       14.74      9.39 o 
  -5 -10   5       31.57       18.58      7.25 o 
  -4 -10   5        1.08       -5.52      6.25 o 
  -3 -10   5        1.63       -2.94      5.64 o 
  -2 -10   5        5.20        1.49      5.78 o 
  -1 -10   5        6.15        5.77      5.84 o 
   0 -10   5       17.06        8.26      6.75 o 
   1 -10   5       99.15       91.75      8.61 o 
   2 -10   5        2.75        4.14      4.28 o 
   3 -10   5       46.46       55.82      7.47 o 
   4 -10   5       59.16       56.58      6.27 o 
   5 -10   5      154.81      166.96      9.12 o 
   6 -10   5       31.16       21.27      7.17 o 
   7 -10   5        0.87       -6.03      6.03 o 
   8 -10   5        0.48       -6.95      7.16 o 
   9 -10   5        7.15       13.49     10.42 o 
  -6  -9   5        0.54       -3.92      7.88 o 
  -5  -9   5       52.62       54.29      6.55 o 
  -4  -9   5       12.70       10.28      5.88 o 
  -3  -9   5      409.92      407.18     24.76 o 
  -2  -9   5      460.02      434.58     17.71 o 
  -1  -9   5      472.26      388.77     19.55 o 
   0  -9   5      144.90      133.59      9.32 o 
   1  -9   5       16.03       10.54      6.44 o 
   2  -9   5        1.16        2.28      4.28 o 
   3  -9   5       24.98       24.60      4.61 o 
   4  -9   5      111.20      112.79      8.01 o 
   5  -9   5        4.00        7.21      3.91 o 
   6  -9   5       43.85       44.12      6.54 o 
   7  -9   5       49.27       50.20      8.14 o 
   8  -9   5        4.53        2.97      6.58 o 
   9  -9   5        7.33       14.38      7.27 o 
  -7  -8   5        2.36       -4.80      7.86 o 
  -6  -8   5        6.43       10.52      7.13 o 
  -5  -8   5       16.93       25.19      4.86 o 
  -4  -8   5       41.85       46.31      7.72 o 
  -3  -8   5      107.12      104.49      9.78 o 
  -2  -8   5       12.21        7.45      4.97 o 
  -1  -8   5       28.72       40.97      5.34 o 
   0  -8   5      388.67      394.63     13.26 o 
   1  -8   5       89.59      106.18      8.94 o 
   2  -8   5        1.18       -2.89      3.85 o 
   3  -8   5        5.94        3.53      3.36 o 
   4  -8   5        0.41        4.42      3.40 o 
   5  -8   5       10.55       21.26      5.07 o 
   6  -8   5       36.23       38.77      7.83 o 
   7  -8   5        1.72        4.19      5.03 o 
   8  -8   5       19.77       20.05      7.21 o 
   9  -8   5        8.64       -0.05      6.47 o 
  -7  -7   5        2.88        5.84      8.05 o 
  -6  -7   5        1.08       -1.99      5.33 o 
  -5  -7   5       23.92       17.58      4.33 o 
  -4  -7   5       40.87       48.91      5.36 o 
  -3  -7   5        1.14       -1.48      5.14 o 
  -2  -7   5       98.26       98.69      6.50 o 
  -1  -7   5       61.08       70.61      5.12 o 
   0  -7   5       69.12       82.93      5.45 o 
   1  -7   5      211.83      215.65      8.83 o 
   2  -7   5        0.10       -2.93      2.93 o 
   3  -7   5       41.79       44.92      3.68 o 
   4  -7   5      323.16      335.68      7.64 o 
   5  -7   5        8.25        9.46      5.46 o 
   6  -7   5       37.17       39.07      5.43 o 
   7  -7   5       28.53       18.54      5.58 o 
   8  -7   5        8.31       18.66      6.83 o 
   9  -7   5        8.53        9.24      6.15 o 
  -8  -6   5       13.65       26.07      7.69 o 
  -7  -6   5       30.98       29.32     10.14 o 
  -6  -6   5        8.02       13.37      5.51 o 
  -5  -6   5        7.95       13.06      4.36 o 
  -4  -6   5       62.96       51.39      4.60 o 
  -3  -6   5       11.11       10.80      4.11 o 
  -2  -6   5      347.53      354.34     12.48 o 
  -1  -6   5        2.90        5.56      2.93 o 
   0  -6   5      243.65      241.00      6.62 o 
   1  -6   5      252.28      249.64      8.77 o 
   2  -6   5      343.82      326.77      8.01 o 
   3  -6   5      216.66      227.70      6.38 o 
   4  -6   5       31.64       30.02      3.66 o 
   5  -6   5        0.19        5.79      3.62 o 
   6  -6   5        0.57        3.03      4.09 o 
   7  -6   5      286.44      274.29     12.00 o 
   8  -6   5       26.68       24.64      5.94 o 
   9  -6   5        6.50        8.62      5.67 o 
  -8  -5   5       51.85       50.89      8.54 o 
  -7  -5   5       31.89       32.43      6.65 o 
  -6  -5   5       30.09       34.04      5.81 o 
  -5  -5   5      118.90      132.94      6.68 o 
  -4  -5   5      264.37      238.29      7.19 o 
  -3  -5   5      168.71      176.75      7.25 o 
  -2  -5   5      544.79      583.05     11.43 o 
  -1  -5   5      147.59      138.06      5.17 o 
   0  -5   5      969.11      994.39     14.11 o 
   1  -5   5        0.43        0.40      2.48 o 
   2  -5   5      908.48      884.40     12.16 o 
   3  -5   5        2.83        2.90      2.71 o 
   4  -5   5      185.91      180.14      6.20 o 
   5  -5   5       51.59       47.18      3.89 o 
   6  -5   5       53.31       52.40      4.85 o 
   7  -5   5       28.62       28.64      6.03 o 
   8  -5   5      104.00      105.95      8.68 o 
   9  -5   5        0.70       -3.29      5.04 o 
  -8  -4   5        3.03        6.36      6.55 o 
  -7  -4   5        0.71       -3.30      6.04 o 
  -6  -4   5      198.39      201.09      8.96 o 
  -5  -4   5       38.59       45.90      5.62 o 
  -4  -4   5       14.89       16.15      2.84 o 
  -3  -4   5       40.43       51.45      3.53 o 
  -2  -4   5      215.29      251.94      6.78 o 
  -1  -4   5        8.28       12.64      2.92 o 
   0  -4   5      265.54      270.21      6.35 o 
   1  -4   5      404.60      399.49      8.75 o 
   2  -4   5        8.57       14.43      2.90 o 
   3  -4   5       37.77       38.35      3.16 o 
   4  -4   5       20.23       21.98      2.77 o 
   5  -4   5       88.66       96.26      4.47 o 
   6  -4   5        2.45       -1.16      2.93 o 
   7  -4   5       16.17       19.64      3.96 o 
   8  -4   5        0.22        2.08      4.56 o 
   9  -4   5        0.16       -4.39      4.89 o 
  -9  -3   5        0.02        3.79      6.75 o 
  -8  -3   5       13.32       31.60      6.74 o 
  -7  -3   5       36.95       28.72      5.71 o 
  -6  -3   5        1.31       -0.44      4.08 o 
  -5  -3   5        1.27       -1.41      3.78 o 
  -4  -3   5      482.44      502.47     10.89 o 
  -3  -3   5     1453.57     1610.16     20.87 o 
  -2  -3   5      231.07      251.63      5.79 o 
  -1  -3   5        1.53       -0.04      2.21 o 
   0  -3   5     2389.61     2338.40     24.66 o 
   1  -3   5      158.00      188.22      5.50 o 
   2  -3   5      196.88      206.71      4.74 o 
   3  -3   5      494.84      450.56      7.96 o 
   4  -3   5       83.69       76.84      3.19 o 
   5  -3   5        3.95        2.13      2.61 o 
   6  -3   5       79.58       75.48      4.39 o 
   7  -3   5        8.44       10.24      3.05 o 
   8  -3   5        3.50       -1.06      4.62 o 
   9  -3   5        6.58        4.98      5.18 o 
  -9  -2   5        0.31       -6.20      6.20 o 
  -8  -2   5       16.01        7.45      5.75 o 
  -7  -2   5      170.84      176.58     11.22 o 
  -6  -2   5      209.30      196.42      8.57 o 
  -5  -2   5        2.87       -1.12      3.69 o 
  -4  -2   5       18.39       12.71      3.80 o 
  -3  -2   5     2097.83     2238.37     25.24 o 
  -2  -2   5       40.73       48.67      3.08 o 
  -1  -2   5     1778.87     1754.15     17.49 o 
   0  -2   5     1705.17     1672.27     16.58 o 
   1  -2   5        0.49        1.48      1.66 o 
   2  -2   5      547.14      546.78      8.61 o 
   3  -2   5      565.21      563.20      8.05 o 
   4  -2   5      153.00      165.04      4.88 o 
   5  -2   5       53.87       57.61      4.28 o 
   6  -2   5      263.70      284.18      7.17 o 
   7  -2   5       14.01       20.12      3.66 o 
   8  -2   5       56.67       52.36      5.96 o 
   9  -2   5        9.14        6.06      4.84 o 
  -9  -1   5       34.49       33.84      9.10 o 
  -8  -1   5        5.63        6.69      5.17 o 
  -7  -1   5        2.23        7.60      4.48 o 
  -6  -1   5        1.25        0.41      4.04 o 
  -5  -1   5       32.55       33.93      4.38 o 
  -4  -1   5      547.35      578.69     10.62 o 
  -3  -1   5      296.98      315.19      7.78 o 
  -2  -1   5        0.05        3.33      2.03 o 
  -1  -1   5      240.16      229.83      3.98 o 
   0  -1   5     1700.66     1775.95     13.41 o 
   1  -1   5       15.09       17.76      1.63 o 
   2  -1   5      257.38      256.38      4.35 o 
   3  -1   5        6.89        6.77      1.70 o 
   4  -1   5      943.14      960.69     11.61 o 
   5  -1   5       92.90       96.57      4.45 o 
   6  -1   5      170.90      158.75      8.15 o 
   7  -1   5      143.52      166.74      5.85 o 
   8  -1   5       78.46       79.62      6.44 o 
   9  -1   5       11.80        3.69      4.38 o 
  -9   0   5       14.08       21.43      7.10 o 
  -8   0   5      144.21      141.73     13.62 o 
  -7   0   5       14.53       16.15      4.49 o 
  -6   0   5        9.95       13.03      3.91 o 
  -5   0   5       39.85       37.83      4.92 o 
  -4   0   5       93.18       76.09      3.93 o 
  -3   0   5       68.57       65.89      3.54 o 
  -2   0   5     1152.65     1126.94     12.95 o 
  -1   0   5     1144.59     1144.52     10.61 o 
   0   0   5      997.14     1025.47      9.46 o 
   1   0   5     1105.64     1141.47     12.72 o 
   2   0   5        0.04        1.90      2.98 o 
   3   0   5      270.38      279.05      5.26 o 
   4   0   5     1475.94     1465.41     16.06 o 
   5   0   5       35.83       44.77      3.11 o 
   6   0   5      670.69      617.02     10.30 o 
   7   0   5      117.31      125.41      8.50 o 
   8   0   5       11.88       -1.37      3.96 o 
   9   0   5        0.01       -2.04      4.40 o 
 -10   1   5       31.13       41.89      9.50 o 
  -9   1   5        0.84        0.50      5.94 o 
  -8   1   5      146.69      147.38      8.95 o 
  -7   1   5        1.38       -1.09      3.60 o 
  -6   1   5      108.54      122.93      6.19 o 
  -5   1   5       34.88       29.21      4.54 o 
  -4   1   5      192.06      205.01      5.50 o 
  -3   1   5      242.19      228.56      5.18 o 
  -2   1   5      976.88      968.31     11.44 o 
  -1   1   5       86.16       88.40      2.72 o 
   0   1   5     2906.15     2875.72     22.80 o 
   1   1   5       86.99       87.52      5.16 o 
   2   1   5       58.69       54.39      4.82 o 
   3   1   5        8.41        4.80      1.69 o 
   4   1   5      154.90      157.79      4.48 o 
   5   1   5       55.45       59.40      3.01 o 
   6   1   5       98.47       80.81      4.23 o 
   7   1   5       11.20       10.75      3.31 o 
   8   1   5       28.56       16.50      4.94 o 
   9   1   5        9.90        3.62      5.76 o 
 -10   2   5       25.82       25.15      9.04 o 
  -9   2   5       22.22       20.37      6.86 o 
  -8   2   5      127.40      126.69      6.23 o 
  -7   2   5       11.40        6.62      3.74 o 
  -6   2   5       87.63       95.76      6.72 o 
  -5   2   5      156.52      156.87      9.33 o 
  -4   2   5      283.18      300.83      7.09 o 
  -3   2   5      510.65      521.50      8.65 o 
  -2   2   5      429.23      391.71      6.60 o 
  -1   2   5     3299.17     3274.39     28.89 o 
   0   2   5      901.10      817.57      9.00 o 
   1   2   5       73.81       68.95      3.62 o 
   2   2   5      113.84      122.85      4.22 o 
   3   2   5        6.83       11.06      2.32 o 
   4   2   5       22.44       20.23      2.05 o 
   5   2   5        2.83        0.71      3.04 o 
   6   2   5      102.91      109.62      4.56 o 
   7   2   5        5.17        0.92      3.33 o 
   8   2   5        0.10       -4.78      4.78 o 
   9   2   5        0.24        0.61      6.43 o 
 -10   3   5       35.84       35.99      9.34 o 
  -9   3   5        6.86        6.43      7.48 o 
  -8   3   5       16.18       13.97      5.08 o 
  -7   3   5       57.64       66.69      6.33 o 
  -6   3   5       73.82       73.81      6.21 o 
  -5   3   5      322.52      323.70      9.67 o 
  -4   3   5       25.38       22.67      3.22 o 
  -3   3   5      531.39      614.32      9.22 o 
  -2   3   5       40.51       42.72      3.53 o 
  -1   3   5      486.84      521.20      7.38 o 
   0   3   5        1.01        2.13      1.81 o 
   1   3   5       35.95       52.87      3.36 o 
   2   3   5      923.48      927.75     13.20 o 
   3   3   5       32.19       29.13      2.95 o 
   4   3   5        0.45       -2.13      2.13 o 
   5   3   5       67.32       65.45      3.73 o 
   6   3   5        7.58        8.57      2.81 o 
   7   3   5       34.74       41.24      5.15 o 
   8   3   5        1.00        3.06      6.85 o 
 -10   4   5        9.57       17.13      7.52 o 
  -9   4   5       12.06       13.93      6.51 o 
  -8   4   5        9.58       12.22      5.66 o 
  -7   4   5        0.20       -4.54      4.54 o 
  -6   4   5      101.52      101.84      7.43 o 
  -5   4   5       18.34       23.77      4.01 o 
  -4   4   5       82.52       85.09      4.26 o 
  -3   4   5       35.16       48.79      3.33 o 
  -2   4   5      136.84      154.52      4.95 o 
  -1   4   5     2285.37     2315.31     23.58 o 
   0   4   5       30.26       31.10      2.55 o 
   1   4   5       15.87       13.14      2.82 o 
   2   4   5       40.63       45.21      2.72 o 
   3   4   5      254.48      258.00      6.07 o 
   4   4   5       76.09       75.30      4.01 o 
   5   4   5       26.35       27.71      3.58 o 
   6   4   5      208.44      211.95      6.71 o 
   7   4   5        1.97        4.19      4.72 o 
   8   4   5        0.28        3.07      6.80 o 
 -10   5   5        0.00       -7.71      7.71 o 
  -9   5   5        1.37       -1.62      7.51 o 
  -8   5   5        3.25       -6.34      6.34 o 
  -7   5   5       85.13       82.07      7.18 o 
  -6   5   5       16.32       14.16      4.39 o 
  -5   5   5       83.63       78.37      5.77 o 
  -4   5   5       91.56       79.43      4.48 o 
  -3   5   5      614.76      655.15     11.02 o 
  -2   5   5      142.73      161.50      5.16 o 
  -1   5   5      580.45      572.79      8.77 o 
   0   5   5       48.69       52.32      2.98 o 
   1   5   5      370.33      345.50      7.23 o 
   2   5   5       19.33       32.48      2.42 o 
   3   5   5        5.85        6.33      2.38 o 
   4   5   5      195.37      192.41      6.27 o 
   5   5   5      125.87      135.40      5.70 o 
   6   5   5        5.60        7.07      4.25 o 
   7   5   5        0.03        4.04      7.05 o 
   8   5   5        0.03       -7.14      8.89 o 
 -10   6   5        0.42       -6.59      8.09 o 
  -9   6   5        0.10        3.49      7.51 o 
  -8   6   5       11.47       -3.06      6.50 o 
  -7   6   5       35.02       33.35      6.52 o 
  -6   6   5        8.21       -3.71      5.31 o 
  -5   6   5       66.99       79.65      5.95 o 
  -4   6   5      164.70      150.71      7.01 o 
  -3   6   5       48.44       48.87      3.74 o 
  -2   6   5      160.77      159.48      5.78 o 
  -1   6   5      512.46      552.76     11.73 o 
   0   6   5        0.34       -2.49      2.49 o 
   1   6   5      209.46      231.73      6.50 o 
   2   6   5        0.15       -2.58      2.58 o 
   3   6   5        7.92        4.97      2.67 o 
   4   6   5       63.32       62.62      4.41 o 
   5   6   5       57.12       60.67      4.61 o 
   6   6   5       54.30       38.46      8.89 o 
   7   6   5        1.50       14.44      9.06 o 
  -9   7   5        5.86        9.67     10.97 o 
  -8   7   5       70.31       79.49      9.89 o 
  -7   7   5       36.84       48.61      6.75 o 
  -6   7   5      181.90      162.51     10.44 o 
  -5   7   5       21.43       32.64      5.03 o 
  -4   7   5      501.00      541.84     12.51 o 
  -3   7   5        7.66        8.87      3.27 o 
  -2   7   5      207.06      200.49      7.68 o 
  -1   7   5      206.96      201.15      7.15 o 
   0   7   5       27.77       34.91      4.54 o 
   1   7   5       29.78       28.96      3.74 o 
   2   7   5       26.37       26.28      3.68 o 
   3   7   5      183.29      202.75      6.11 o 
   4   7   5        2.07        5.00      3.07 o 
   5   7   5        9.75        9.92      5.01 o 
   6   7   5        0.60       -3.08      6.91 o 
   7   7   5        0.24        7.40      7.29 o 
  -9   8   5        0.30       -9.20      9.20 o 
  -8   8   5       73.12       85.69     10.00 o 
  -7   8   5       12.67        7.50      5.50 o 
  -6   8   5      453.44      422.61     15.49 o 
  -5   8   5      231.08      209.23      9.83 o 
  -4   8   5        0.02        0.55      4.27 o 
  -3   8   5       17.67       18.77      4.28 o 
  -2   8   5      227.94      224.40      7.84 o 
  -1   8   5      199.58      201.25      8.26 o 
   0   8   5      122.75      124.43      6.29 o 
   1   8   5       64.66       70.02      5.17 o 
   2   8   5        9.16        2.75      3.31 o 
   3   8   5       49.51       65.61      4.26 o 
   4   8   5      145.77      150.17      8.12 o 
   5   8   5        9.56        2.21      5.66 o 
   6   8   5        1.44       17.39      7.99 o 
  -9   9   5       44.25       27.25     12.85 o 
  -8   9   5        4.99        9.04     10.45 o 
  -7   9   5       22.27       22.53      8.39 o 
  -6   9   5        0.12       -4.12      5.96 o 
  -5   9   5      109.05       96.09      9.52 o 
  -4   9   5      239.54      231.88     10.34 o 
  -3   9   5      202.41      210.13      9.69 o 
  -2   9   5      295.11      299.81     11.22 o 
  -1   9   5      152.69      147.91      7.53 o 
   0   9   5        4.12        6.25      6.28 o 
   1   9   5        0.60        0.38      3.40 o 
   2   9   5      604.32      610.59     11.57 o 
   3   9   5       14.41       12.31      3.84 o 
   4   9   5        4.94       11.03      4.82 o 
   5   9   5        0.06        1.89      7.08 o 
   6   9   5        8.40        4.66     17.41 o 
  -9  10   5        4.49       -4.89     10.92 o 
  -8  10   5        4.57        8.38     11.02 o 
  -7  10   5        3.82       10.24     10.04 o 
  -6  10   5        0.31        2.09      7.22 o 
  -5  10   5        0.00       -0.84      5.13 o 
  -4  10   5      194.71      175.00     10.32 o 
  -3  10   5        1.15       -1.01      4.32 o 
  -2  10   5      574.91      625.40     17.67 o 
  -1  10   5      573.55      594.82     21.29 o 
   0  10   5      155.78      195.42     25.86 o 
   1  10   5      142.88      147.54     15.28 o 
   2  10   5        8.03        7.93      5.57 o 
   3  10   5       84.19       83.06      7.07 o 
   4  10   5       16.89       15.16      6.05 o 
   5  10   5        7.93        4.38      8.80 o 
  -8  11   5       17.08       16.64     10.91 o 
  -7  11   5        1.54       -9.14      9.14 o 
  -6  11   5        9.24       28.31      8.94 o 
  -5  11   5      132.82      157.06     15.37 o 
  -4  11   5       21.03       12.92      5.63 o 
  -3  11   5       22.85       21.09      4.95 o 
  -2  11   5       43.46       43.19      8.65 o 
  -1  11   5        0.11       -6.06      6.06 o 
   0  11   5       55.01       46.44     13.10 o 
   1  11   5       17.77       16.00      7.08 o 
   2  11   5        8.56        1.61      4.58 o 
   3  11   5        0.18       -5.39      5.39 o 
   4  11   5        2.10       11.13      7.70 o 
  -8  12   5        5.56       -0.71     10.77 o 
  -7  12   5       10.32       -3.09      7.87 o 
  -6  12   5        1.20        6.43      7.75 o 
  -5  12   5       14.08       16.72      8.25 o 
  -4  12   5        1.15        0.36      5.62 o 
  -3  12   5        1.78        3.90      5.70 o 
  -2  12   5       39.10       22.32      8.49 o 
  -1  12   5        0.68       -9.50      9.50 o 
   0  12   5       85.44       89.69      9.56 o 
   1  12   5        5.03        7.30      7.21 o 
   2  12   5        0.06       -5.74      5.74 o 
   3  12   5       34.60       38.27      7.50 o 
  -7  13   5        0.28       13.68     10.94 o 
  -6  13   5        1.22       15.21      8.57 o 
  -5  13   5       14.77       28.49      9.57 o 
  -4  13   5       21.03       26.33      8.86 o 
  -3  13   5        0.02        0.46      7.17 o 
  -2  13   5       11.49       12.87      8.26 o 
  -1  13   5        3.25       -7.02      7.02 o 
   0  13   5       47.18       64.47      9.22 o 
   1  13   5        0.10       -1.13      6.43 o 
   2  13   5        6.82       17.20      8.64 o 
  -6  14   5       40.64       42.43     10.78 o 
  -5  14   5        0.68       -5.58      7.80 o 
  -4  14   5       18.37       17.98     11.41 o 
  -3  14   5       11.26       15.67      8.91 o 
  -2  14   5        8.42        1.87      9.40 o 
  -1  14   5        5.74        0.83     17.52 o 
   0  14   5       12.87       19.23      8.69 o 
   1  14   5        0.01        2.13      7.23 o 
  -4  15   5        3.29       11.53      8.90 o 
  -3  15   5        0.18        9.03      8.20 o 
  -2  15   5       31.85       29.45     14.37 o 
  -1  15   5        0.19       10.31     14.50 o 
   0 -15   6        7.64       12.71      8.81 o 
   1 -15   6       12.42       11.73     11.00 o 
   2 -15   6       17.63       20.97     24.79 o 
   3 -15   6        3.64       -7.08      8.04 o 
   4 -15   6        0.23       -9.55     10.81 o 
   5 -15   6        0.70       -8.02      8.02 o 
  -2 -14   6       37.85       36.44     10.66 o 
  -1 -14   6        0.41       -7.17      7.17 o 
   0 -14   6        7.25       -7.12      7.12 o 
   1 -14   6        7.45        8.25     11.09 o 
   2 -14   6        4.10        1.46      8.68 o 
   3 -14   6       39.17       53.13     11.44 o 
   4 -14   6        4.17        8.62     11.33 o 
   5 -14   6        0.00       -1.43     12.05 o 
   6 -14   6       12.98       -7.63      8.43 o 
  -3 -13   6       15.33        6.01      8.88 o 
  -2 -13   6       12.91       10.83      8.65 o 
  -1 -13   6        2.10        8.49      8.11 o 
   0 -13   6        5.78       -0.64      8.01 o 
   1 -13   6       11.44       17.87      8.98 o 
   2 -13   6        0.00        2.98      7.28 o 
   3 -13   6        6.53        7.10      8.11 o 
   4 -13   6       75.67       69.35     11.12 o 
   5 -13   6        6.64       -6.81      6.81 o 
   6 -13   6        1.19        5.96      8.19 o 
   7 -13   6        4.34        0.26     10.18 o 
  -4 -12   6        6.45       -3.47      7.26 o 
  -3 -12   6        0.53       -5.54      9.48 o 
  -2 -12   6        5.90        1.38      9.92 o 
  -1 -12   6        6.67       13.79      7.04 o 
   0 -12   6       13.17       26.67      8.73 o 
   1 -12   6       17.62       14.90      7.64 o 
   2 -12   6       30.87       29.13      5.05 o 
   3 -12   6        2.95        2.99      8.63 o 
   4 -12   6       16.81       21.96      9.50 o 
   5 -12   6       35.31       28.39      8.12 o 
   6 -12   6       20.56       10.69      5.27 o 
   7 -12   6      133.11      159.31     13.57 o 
   8 -12   6       10.52        2.57     17.58 o 
  -5 -11   6        0.11        5.51      9.14 o 
  -4 -11   6       12.96       14.08      8.35 o 
  -3 -11   6        7.22       12.76      9.34 o 
  -2 -11   6       92.66       82.57      9.50 o 
  -1 -11   6       44.37       36.89      7.39 o 
   0 -11   6       39.77       29.12      7.61 o 
   1 -11   6       90.57       93.92      9.14 o 
   2 -11   6        8.72       12.84      6.27 o 
   3 -11   6      166.28      164.23     10.89 o 
   4 -11   6        0.08       -4.39      4.39 o 
   5 -11   6        5.27        5.42      4.03 o 
   6 -11   6        4.12        8.95      6.91 o 
   7 -11   6        6.01        6.18      8.08 o 
   8 -11   6       33.89       32.36      9.96 o 
  -5 -10   6        6.35       -2.65      7.86 o 
  -4 -10   6        2.06       -5.19      7.22 o 
  -3 -10   6        2.69        1.60      6.85 o 
  -2 -10   6       12.98        4.81      5.89 o 
  -1 -10   6        1.35       -2.36      5.48 o 
   0 -10   6      158.00      150.09     11.46 o 
   1 -10   6      166.36      188.68     12.82 o 
   2 -10   6       33.89       31.74      5.49 o 
   3 -10   6       39.73       43.89      6.56 o 
   4 -10   6       59.55       62.02      6.10 o 
   5 -10   6        2.18       -0.70      3.48 o 
   6 -10   6       22.98       23.80      8.40 o 
   7 -10   6        2.41        1.64      7.36 o 
   8 -10   6       24.02       21.71      8.70 o 
  -6  -9   6        9.79        2.76      8.53 o 
  -5  -9   6       13.83       19.88      9.98 o 
  -4  -9   6       49.29       74.04      9.58 o 
  -3  -9   6      545.37      565.42     22.74 o 
  -2  -9   6       46.54       34.28      7.02 o 
  -1  -9   6      914.85      867.53     21.34 o 
   0  -9   6       36.12       17.97      6.96 o 
   1  -9   6       13.41       12.89      6.02 o 
   2  -9   6        4.71        5.23      4.56 o 
   3  -9   6       11.23        7.95      3.93 o 
   4  -9   6      168.96      196.35     12.13 o 
   5  -9   6        2.18        5.85      3.24 o 
   6  -9   6       11.24        3.74      5.81 o 
   7  -9   6        2.53       -3.06      5.72 o 
   8  -9   6        4.62       10.70      7.70 o 
   9  -9   6        1.84        1.74      7.51 o 
  -7  -8   6        2.08       -3.57      7.42 o 
  -6  -8   6        0.28       -0.97      7.71 o 
  -5  -8   6       37.53       34.57      5.49 o 
  -4  -8   6       70.63       64.80      7.47 o 
  -3  -8   6       27.42       25.06      7.40 o 
  -2  -8   6      744.70      700.29     22.56 o 
  -1  -8   6      134.77      146.21      7.74 o 
   0  -8   6      184.82      174.80     10.33 o 
   1  -8   6        9.63        1.30      5.23 o 
   2  -8   6      705.53      717.58     17.77 o 
   3  -8   6        1.04        5.46      3.55 o 
   4  -8   6       19.46       15.05      4.06 o 
   5  -8   6       82.42       77.51      9.65 o 
   6  -8   6      147.65      164.06     10.95 o 
   7  -8   6       30.86       35.63      7.19 o 
   8  -8   6        2.36        3.56     10.77 o 
   9  -8   6        5.70       -2.41      6.12 o 
  -7  -7   6        2.52        1.72      6.82 o 
  -6  -7   6       23.69       20.16      7.57 o 
  -5  -7   6        2.78        6.32      3.80 o 
  -4  -7   6        9.78       12.03      4.48 o 
  -3  -7   6        2.52        7.97      5.48 o 
  -2  -7   6        2.19        4.84      5.92 o 
  -1  -7   6       10.09        5.97      3.78 o 
   0  -7   6       17.42       32.20      4.24 o 
   1  -7   6       71.53       83.18      6.34 o 
   2  -7   6      129.25      148.61      7.77 o 
   3  -7   6      289.66      281.92      7.17 o 
   4  -7   6      278.61      302.37     17.03 o 
   5  -7   6        4.11       -1.15      4.94 o 
   6  -7   6       75.33       58.09      7.37 o 
   7  -7   6       21.85       20.88      5.75 o 
   8  -7   6        4.68       -1.70      5.56 o 
   9  -7   6        4.44        7.25      6.43 o 
  -8  -6   6       11.55       23.98      8.14 o 
  -7  -6   6       32.57       44.82      7.87 o 
  -6  -6   6       43.00       45.07      6.09 o 
  -5  -6   6       61.51       66.35      4.63 o 
  -4  -6   6      137.28      131.19      6.04 o 
  -3  -6   6        8.88       10.26      5.38 o 
  -2  -6   6       11.07        9.51      4.20 o 
  -1  -6   6       88.94      117.63      6.36 o 
   0  -6   6       62.65       54.31      3.74 o 
   1  -6   6      576.25      617.80     10.50 o 
   2  -6   6      672.61      648.31     15.39 o 
   3  -6   6      104.77      109.30      5.00 o 
   4  -6   6      229.75      242.20      7.17 o 
   5  -6   6       20.17       19.74      4.01 o 
   6  -6   6      204.35      206.14     11.02 o 
   7  -6   6        0.66       -0.24      4.56 o 
   8  -6   6        5.97        3.19      5.05 o 
   9  -6   6        6.56       14.26      5.72 o 
  -8  -5   6        8.20       -3.29      7.33 o 
  -7  -5   6       16.79       21.61      6.33 o 
  -6  -5   6        0.00       -2.38      4.37 o 
  -5  -5   6       79.83       74.01      6.10 o 
  -4  -5   6      164.07      169.49      5.80 o 
  -3  -5   6        5.28        2.97      3.93 o 
  -2  -5   6      142.99      165.17      6.81 o 
  -1  -5   6        9.13       10.06      2.88 o 
   0  -5   6      231.06      247.60      6.21 o 
   1  -5   6      156.36      156.91      5.17 o 
   2  -5   6       16.01       12.20      3.10 o 
   3  -5   6       32.43       29.52      3.27 o 
   4  -5   6      120.28      126.33      5.17 o 
   5  -5   6        0.68        7.32      3.07 o 
   6  -5   6       18.02       20.19      3.96 o 
   7  -5   6       14.43       14.50      4.36 o 
   8  -5   6       47.72       40.39      7.02 o 
   9  -5   6        6.04       -1.26      5.15 o 
  -8  -4   6        8.51       11.22      6.75 o 
  -7  -4   6       15.75       20.17      5.60 o 
  -6  -4   6       46.51       40.71      5.90 o 
  -5  -4   6      148.17      150.81      9.96 o 
  -4  -4   6      111.21      105.91      6.29 o 
  -3  -4   6       49.66       48.41      3.64 o 
  -2  -4   6       41.97       38.37      3.39 o 
  -1  -4   6       66.63       64.24      4.09 o 
   0  -4   6      100.00      106.34      3.92 o 
   1  -4   6      408.84      397.66      9.62 o 
   2  -4   6      401.50      400.81      7.66 o 
   3  -4   6       74.30       74.43      3.84 o 
   4  -4   6      678.33      700.32      9.76 o 
   5  -4   6        3.55        1.41      2.43 o 
   6  -4   6        1.79        4.06      3.25 o 
   7  -4   6       25.13       15.45      3.82 o 
   8  -4   6        2.20       -2.81      5.77 o 
   9  -4   6        9.54        2.28      5.22 o 
  -9  -3   6        1.73       -1.60      6.45 o 
  -8  -3   6        1.16        8.05      6.49 o 
  -7  -3   6       44.21       42.93      6.28 o 
  -6  -3   6       13.68       14.49      4.60 o 
  -5  -3   6        2.71       -3.56      3.78 o 
  -4  -3   6      116.92      108.19      6.58 o 
  -3  -3   6       57.11       84.44      4.35 o 
  -2  -3   6        0.24        2.22      2.34 o 
  -1  -3   6     1258.54     1419.69     15.37 o 
   0  -3   6      541.85      553.04      9.32 o 
   1  -3   6      583.73      592.09      8.46 o 
   2  -3   6       28.96       36.31      2.44 o 
   3  -3   6        0.16        4.17      1.92 o 
   4  -3   6      309.72      303.55      7.72 o 
   5  -3   6       71.43       76.90      4.28 o 
   6  -3   6       41.19       42.23      3.71 o 
   7  -3   6        3.13        9.06      3.36 o 
   8  -3   6       19.66       13.80      5.22 o 
   9  -3   6        0.09        3.06      5.15 o 
  -9  -2   6        1.64       -6.12      6.12 o 
  -8  -2   6       11.92       17.87      6.94 o 
  -7  -2   6       64.78       74.98      7.04 o 
  -6  -2   6       92.94       97.94      7.32 o 
  -5  -2   6       73.07       80.20      7.23 o 
  -4  -2   6        9.23        6.78      3.74 o 
  -3  -2   6       49.84       44.63      3.62 o 
  -2  -2   6      371.74      380.44      6.48 o 
  -1  -2   6        6.99        7.58      2.05 o 
   0  -2   6      488.72      505.95      6.75 o 
   1  -2   6      189.76      172.18      3.40 o 
   2  -2   6       68.27       73.23      3.91 o 
   3  -2   6      371.27      357.89      5.82 o 
   4  -2   6      278.99      312.95      6.01 o 
   5  -2   6      183.64      190.77      6.95 o 
   6  -2   6        3.37        0.72      4.02 o 
   7  -2   6        4.38        2.82      3.32 o 
   8  -2   6        3.98        7.49      4.35 o 
   9  -2   6        0.51       -2.51      4.68 o 
  -9  -1   6        0.45        6.98      6.57 o 
  -8  -1   6        0.18       -4.96      4.96 o 
  -7  -1   6        6.88        5.06      5.47 o 
  -6  -1   6        4.44        2.86      4.17 o 
  -5  -1   6        0.22       -1.75      3.93 o 
  -4  -1   6        0.25       -2.88      2.88 o 
  -3  -1   6       90.42       87.72      4.05 o 
  -2  -1   6      309.68      298.89      5.27 o 
  -1  -1   6        2.12        2.61      1.87 o 
   0  -1   6       10.11        5.27      1.50 o 
   1  -1   6      689.26      681.44      7.58 o 
   2  -1   6      588.37      574.24      7.52 o 
   3  -1   6       16.90       14.79      1.71 o 
   4  -1   6       62.38       74.39      3.12 o 
   5  -1   6      132.57      153.75      4.73 o 
   6  -1   6      427.64      413.86     15.96 o 
   7  -1   6       74.26       73.23      5.22 o 
   8  -1   6       13.18        8.36      4.53 o 
   9  -1   6        3.26       -3.54      4.65 o 
  -9   0   6        0.04        1.17      6.14 o 
  -8   0   6        0.47       -0.99      4.94 o 
  -7   0   6        2.27        5.30      4.98 o 
  -6   0   6       13.81       12.04      4.19 o 
  -5   0   6        6.14        5.52      3.36 o 
  -4   0   6      677.69      685.82     11.30 o 
  -3   0   6        6.43        3.56      2.41 o 
  -2   0   6      767.35      753.63     11.42 o 
  -1   0   6       77.92       72.12      2.63 o 
   0   0   6      249.85      286.20      4.53 o 
   1   0   6      671.54      643.03      7.16 o 
   2   0   6      209.78      201.59      5.00 o 
   3   0   6      142.82      137.81      5.46 o 
   4   0   6       94.06       98.16      3.63 o 
   5   0   6        0.51       -1.27      2.45 o 
   6   0   6      883.35      833.54     11.99 o 
   7   0   6      101.86      108.16      5.13 o 
   8   0   6      134.14      134.20      6.87 o 
   9   0   6        0.22       -1.38      5.21 o 
  -9   1   6        8.63        7.82      8.46 o 
  -8   1   6      275.12      294.16     11.40 o 
  -7   1   6       63.00       63.44      6.83 o 
  -6   1   6      342.55      356.99     14.50 o 
  -5   1   6        1.72        5.91      3.80 o 
  -4   1   6      424.97      415.56      7.25 o 
  -3   1   6     1662.80     1719.26     18.14 o 
  -2   1   6      447.23      481.75      6.87 o 
  -1   1   6     1122.95     1179.93     11.24 o 
   0   1   6       12.77       11.10      1.56 o 
   1   1   6        0.21        1.99      1.88 o 
   2   1   6      136.32      152.29      7.82 o 
   3   1   6      190.18      184.76      6.19 o 
   4   1   6      147.69      141.31      4.54 o 
   5   1   6      262.84      271.07      6.21 o 
   6   1   6        2.96        3.31      2.28 o 
   7   1   6      142.49      136.79      5.52 o 
   8   1   6       12.62       12.19      5.26 o 
   9   1   6        1.38        3.45      5.57 o 
  -9   2   6        4.03        2.60      6.03 o 
  -8   2   6       76.98       86.82      7.23 o 
  -7   2   6       58.74       62.19      6.21 o 
  -6   2   6      345.53      355.25     11.01 o 
  -5   2   6       26.84       28.07      4.34 o 
  -4   2   6       22.30       26.24      3.01 o 
  -3   2   6        0.16        0.09      2.25 o 
  -2   2   6       40.28       50.62      2.84 o 
  -1   2   6      349.11      338.67      5.24 o 
   0   2   6        7.47        5.93      1.64 o 
   1   2   6       12.03       12.69      3.13 o 
   2   2   6       12.74       20.89      4.88 o 
   3   2   6       32.54       30.16      3.80 o 
   4   2   6       24.13       28.99      2.94 o 
   5   2   6        1.59       -1.83      2.69 o 
   6   2   6       58.49       57.17      4.82 o 
   7   2   6       16.16       10.75      3.91 o 
   8   2   6        9.03        0.77      7.69 o 
 -10   3   6        1.67       14.60     11.85 o 
  -9   3   6       20.45       11.05      6.70 o 
  -8   3   6       29.68       23.90      5.99 o 
  -7   3   6        0.99       -5.24      5.24 o 
  -6   3   6      156.18      155.16      7.72 o 
  -5   3   6       74.96       64.51      5.53 o 
  -4   3   6       23.35       22.51      3.19 o 
  -3   3   6       11.37       14.93      2.61 o 
  -2   3   6      576.70      589.76      8.60 o 
  -1   3   6     3304.47     3458.52     33.66 o 
   0   3   6      711.74      703.87      9.51 o 
   1   3   6      164.31      158.90      5.36 o 
   2   3   6      338.95      360.18      7.80 o 
   3   3   6       13.47       15.81      3.85 o 
   4   3   6        1.18       -4.26      4.99 o 
   5   3   6        5.03       -0.14      3.06 o 
   6   3   6        0.57       -1.25      2.73 o 
   7   3   6       42.74       28.86      6.52 o 
   8   3   6       10.98       19.39      6.83 o 
 -10   4   6        0.29       19.69     12.63 o 
  -9   4   6        0.21       -0.08      6.41 o 
  -8   4   6        0.68        2.06      9.00 o 
  -7   4   6       13.27        8.48      5.42 o 
  -6   4   6        3.82        4.39      4.41 o 
  -5   4   6        6.17       -2.17      3.53 o 
  -4   4   6      206.21      212.74      6.53 o 
  -3   4   6       53.72       54.07      3.48 o 
  -2   4   6       56.91       50.98      3.14 o 
  -1   4   6      558.50      577.49      8.19 o 
   0   4   6        4.85        8.52      1.92 o 
   1   4   6     1313.11     1318.54     20.04 o 
   2   4   6       21.77       20.92      2.19 o 
   3   4   6       11.61       12.75      3.04 o 
   4   4   6       47.87       51.85      6.50 o 
   5   4   6        9.57       10.41      4.20 o 
   6   4   6       88.14       83.96      8.22 o 
   7   4   6        7.49       17.37      6.70 o 
   8   4   6        0.52        1.73      8.54 o 
 -10   5   6        5.06       -1.22     17.23 o 
  -9   5   6        0.67        2.86      8.63 o 
  -8   5   6      107.94      107.20     10.32 o 
  -7   5   6       44.37       46.64      6.43 o 
  -6   5   6        2.43       -3.14      5.26 o 
  -5   5   6       14.74       23.78      4.54 o 
  -4   5   6      170.27      174.30      7.52 o 
  -3   5   6       31.54       35.53      3.62 o 
  -2   5   6       15.46       14.20      2.49 o 
  -1   5   6      507.91      513.72      8.53 o 
   0   5   6      841.35      848.87     11.67 o 
   1   5   6       34.98       38.60      2.93 o 
   2   5   6       26.40       23.98      2.81 o 
   3   5   6        0.12        0.62      4.03 o 
   4   5   6       20.95       14.69      4.57 o 
   5   5   6       79.95       88.90      6.24 o 
   6   5   6       90.68       89.86      8.75 o 
   7   5   6       28.09       16.10      7.63 o 
  -9   6   6       14.07       20.04      9.21 o 
  -8   6   6        7.07        7.20      7.33 o 
  -7   6   6      108.55      115.75      9.01 o 
  -6   6   6      285.01      306.12     12.95 o 
  -5   6   6        5.07        6.25      4.26 o 
  -4   6   6      587.99      585.60     12.93 o 
  -3   6   6     1061.48     1033.91     14.32 o 
  -2   6   6      155.12      152.89      5.55 o 
  -1   6   6       86.32       97.42      4.54 o 
   0   6   6      103.79      118.55      5.44 o 
   1   6   6      523.95      513.84      9.82 o 
   2   6   6       65.03       67.21      3.71 o 
   3   6   6       13.90       13.71      3.72 o 
   4   6   6      443.06      420.08     13.73 o 
   5   6   6       18.24       22.96      6.15 o 
   6   6   6       13.53        8.99      7.45 o 
   7   6   6       20.51       29.64      7.89 o 
  -9   7   6       20.58       27.54      8.68 o 
  -8   7   6       32.18       19.56      8.18 o 
  -7   7   6       91.86       87.66      8.22 o 
  -6   7   6       45.37       47.59      6.84 o 
  -5   7   6       35.56       30.68      7.20 o 
  -4   7   6       14.10       10.27      5.20 o 
  -3   7   6      150.00      145.16      5.37 o 
  -2   7   6       50.79       57.48      4.23 o 
  -1   7   6      691.24      710.53     14.69 o 
   0   7   6      164.48      173.03     10.26 o 
   1   7   6      184.82      189.60      7.04 o 
   2   7   6       26.76       17.91      3.17 o 
   3   7   6       36.99       39.60      3.32 o 
   4   7   6        0.06        1.55      2.80 o 
   5   7   6      111.52      103.14     10.65 o 
   6   7   6        0.17        2.02      8.14 o 
  -9   8   6        0.02       -9.53      9.53 o 
  -8   8   6       54.85       54.74      9.48 o 
  -7   8   6       10.74        9.22      6.32 o 
  -6   8   6       78.13       76.94      7.72 o 
  -5   8   6       12.72       16.58      5.74 o 
  -4   8   6        3.26        2.00      5.12 o 
  -3   8   6        1.89        1.27      3.93 o 
  -2   8   6        3.59        3.10      3.46 o 
  -1   8   6        0.10       -3.61      3.61 o 
   0   8   6      234.60      254.97      8.49 o 
   1   8   6       73.10       75.16      5.10 o 
   2   8   6       13.93       13.34      3.35 o 
   3   8   6      261.84      255.61      7.04 o 
   4   8   6       22.46       16.74      6.58 o 
   5   8   6        2.17        6.16      7.08 o 
   6   8   6        1.34        0.62      7.49 o 
  -9   9   6       20.90        5.05     10.00 o 
  -8   9   6        0.05       -1.49      7.17 o 
  -7   9   6        0.03       -6.41      6.41 o 
  -6   9   6        7.13       20.19      7.04 o 
  -5   9   6       31.62       26.87      6.14 o 
  -4   9   6        0.38       -4.67      4.67 o 
  -3   9   6      242.81      201.11     10.58 o 
  -2   9   6      339.39      341.69     12.32 o 
  -1   9   6     1233.04     1256.30     21.88 o 
   0   9   6      135.78      147.84      7.09 o 
   1   9   6      682.81      663.75     13.28 o 
   2   9   6      349.23      357.16      9.02 o 
   3   9   6        4.40        5.33      3.59 o 
   4   9   6       43.64       47.34      6.04 o 
   5   9   6        2.38       15.65      9.44 o 
  -8  10   6        0.40       -4.52     10.25 o 
  -7  10   6       42.67       61.75     15.44 o 
  -6  10   6       35.24       38.14      8.09 o 
  -5  10   6       98.11      107.51      9.13 o 
  -4  10   6        0.07       12.51      5.38 o 
  -3  10   6        0.04        1.81      4.36 o 
  -2  10   6      106.52      103.04      8.67 o 
  -1  10   6       87.26      103.85      8.58 o 
   0  10   6       94.06      104.21     13.15 o 
   1  10   6      278.03      282.04     13.72 o 
   2  10   6        6.51       10.46      4.45 o 
   3  10   6        0.00        4.17      4.69 o 
   4  10   6        0.65        2.89      7.20 o 
  -8  11   6       12.23       15.25     27.70 o 
  -7  11   6        6.28       10.63     11.05 o 
  -6  11   6       25.84       39.11      9.36 o 
  -5  11   6        9.13        5.61      5.93 o 
  -4  11   6        0.00       -5.13      5.13 o 
  -3  11   6        8.72        7.91      4.66 o 
  -2  11   6        0.71        1.79      4.94 o 
  -1  11   6        0.31        8.90     12.34 o 
   0  11   6       18.07       11.60      6.57 o 
   1  11   6       67.88       87.71      7.92 o 
   2  11   6        2.24       -0.76      5.39 o 
   3  11   6        5.50       10.08      7.42 o 
   4  11   6       11.43       15.22      8.26 o 
  -7  12   6       31.94       11.46     11.81 o 
  -6  12   6        6.22        2.40      7.68 o 
  -5  12   6        0.57        0.90      7.29 o 
  -4  12   6       20.24       15.89      7.09 o 
  -3  12   6        2.92       -0.71      6.37 o 
  -2  12   6       59.43       61.20     10.07 o 
  -1  12   6       55.71       68.45     12.49 o 
   0  12   6        0.06        2.20      8.27 o 
   1  12   6      181.91      211.05     13.08 o 
   2  12   6        0.99        2.99      5.84 o 
   3  12   6        7.18       18.82      8.28 o 
  -7  13   6        1.22       12.00      9.50 o 
  -6  13   6       22.41       25.03      9.57 o 
  -5  13   6        0.39       -7.27      7.27 o 
  -4  13   6       13.95        9.99     12.35 o 
  -3  13   6       11.03       13.63      8.26 o 
  -2  13   6        0.51        5.57      7.85 o 
  -1  13   6        1.20        3.88      9.71 o 
   0  13   6        7.33        5.31      7.05 o 
   1  13   6        0.38        5.50      6.32 o 
   2  13   6       11.94       19.17      8.52 o 
  -5  14   6       33.15       43.40     10.88 o 
  -4  14   6        0.41       -1.12      7.70 o 
  -3  14   6       14.31       20.60      9.08 o 
  -2  14   6       36.81       32.35     11.84 o 
  -1  14   6        1.60        3.70      8.43 o 
   0  14   6        3.03        1.03      8.14 o 
   1 -15   7        0.04        2.13     10.75 o 
   2 -15   7        9.03       16.24     10.95 o 
   3 -15   7        5.21       13.16     10.37 o 
   4 -15   7        5.66       -0.16      9.62 o 
  -1 -14   7        0.21       -5.70      7.95 o 
   0 -14   7       12.63       13.14     13.80 o 
   1 -14   7        2.95       -7.50      7.50 o 
   2 -14   7        1.38        8.10      8.74 o 
   3 -14   7        1.54       -8.32      8.32 o 
   4 -14   7        4.14        6.00      8.70 o 
   5 -14   7        3.13       -4.52      8.78 o 
   6 -14   7        0.47        0.04      8.98 o 
  -3 -13   7        0.01        0.34      8.81 o 
  -2 -13   7       14.20       16.55      9.08 o 
  -1 -13   7       26.51       10.32     11.32 o 
   0 -13   7       27.25       30.92      9.42 o 
   1 -13   7       40.93       54.68     10.95 o 
   2 -13   7        5.99       -1.38      7.38 o 
   3 -13   7        4.90       -8.05     11.50 o 
   4 -13   7       22.20       16.53     11.35 o 
   5 -13   7        9.47        7.83      8.08 o 
   6 -13   7        6.52       21.61      9.51 o 
   7 -13   7       14.44       10.91     10.81 o 
  -4 -12   7       15.25       15.80      9.64 o 
  -3 -12   7        1.24       -3.65      8.37 o 
  -2 -12   7       64.88       60.93     10.98 o 
  -1 -12   7       29.41       17.22      7.59 o 
   0 -12   7        2.40       -6.37      6.52 o 
   1 -12   7      119.27      123.27     11.78 o 
   2 -12   7       20.20       14.52      5.21 o 
   3 -12   7        5.43        5.27      6.40 o 
   4 -12   7       25.26       31.52      7.26 o 
   5 -12   7       11.50       -0.95      6.05 o 
   6 -12   7        2.12        2.19      7.26 o 
   7 -12   7       44.70       54.78      9.81 o 
  -4 -11   7        0.22        9.93      8.38 o 
  -3 -11   7       58.22       46.10     10.20 o 
  -2 -11   7       27.66       16.22      7.64 o 
  -1 -11   7       39.50       41.25      7.85 o 
   0 -11   7        5.15       12.78      6.26 o 
   1 -11   7       28.62       38.68      7.15 o 
   2 -11   7       51.81       54.15      7.57 o 
   3 -11   7      115.29      109.75      7.72 o 
   4 -11   7        1.82        0.84      6.80 o 
   5 -11   7      111.02      112.50      6.53 o 
   6 -11   7       30.58       46.09      8.51 o 
   7 -11   7        8.93       24.96      8.23 o 
   8 -11   7        0.71       -7.07      7.07 o 
  -5 -10   7        3.00        5.87      8.60 o 
  -4 -10   7       38.33       40.81     10.12 o 
  -3 -10   7       19.14        7.62      7.02 o 
  -2 -10   7       13.63       14.93      6.66 o 
  -1 -10   7      290.79      274.63     13.73 o 
   0 -10   7       91.01       83.91      8.44 o 
   1 -10   7       80.08       84.67      8.68 o 
   2 -10   7       32.51       22.67      7.56 o 
   3 -10   7        2.23        4.38      3.73 o 
   4 -10   7        2.44        5.69      4.17 o 
   5 -10   7        1.41        5.97      3.57 o 
   6 -10   7       56.58       55.35      8.78 o 
   7 -10   7       26.65       28.31      8.75 o 
   8 -10   7       12.76        0.03     10.41 o 
  -6  -9   7        0.04        0.98      8.52 o 
  -5  -9   7        0.93        4.29      7.79 o 
  -4  -9   7       46.74       50.41      6.84 o 
  -3  -9   7       29.03       23.57      7.49 o 
  -2  -9   7      222.80      189.61     13.02 o 
  -1  -9   7      482.36      468.98     15.05 o 
   0  -9   7      129.04      117.33      9.14 o 
   1  -9   7      576.02      574.90     17.28 o 
   2  -9   7       39.99       37.24      7.11 o 
   3  -9   7       14.80       13.81      3.96 o 
   4  -9   7       25.20       21.75      3.62 o 
   5  -9   7        1.40       -3.94      3.94 o 
   6  -9   7        3.46        1.57      5.74 o 
   7  -9   7       20.93       20.23      8.47 o 
   8  -9   7        0.83       15.73      8.24 o 
  -6  -8   7        6.60        5.39      8.52 o 
  -5  -8   7        2.01        1.82      5.84 o 
  -4  -8   7       32.54       32.85      5.99 o 
  -3  -8   7       62.33       68.06      8.73 o 
  -2  -8   7        0.02        3.45      5.70 o 
  -1  -8   7      638.43      631.68     17.08 o 
   0  -8   7      295.75      314.51     10.52 o 
   1  -8   7      231.41      237.92     15.82 o 
   2  -8   7       71.67       73.30      7.60 o 
   3  -8   7      106.39      110.07      6.21 o 
   4  -8   7       37.74       44.33      5.31 o 
   5  -8   7       49.42       64.00      6.15 o 
   6  -8   7       10.62       10.21      5.72 o 
   7  -8   7        1.41       -6.14      6.14 o 
   8  -8   7        0.46        2.21      6.89 o 
   9  -8   7        8.98       -4.66      8.88 o 
  -7  -7   7        0.08       -3.33      6.99 o 
  -6  -7   7        2.09       -0.06      6.49 o 
  -5  -7   7      115.57      135.70      6.27 o 
  -4  -7   7        2.22       -3.89      5.80 o 
  -3  -7   7      329.95      307.66     13.43 o 
  -2  -7   7       86.69       87.64      7.18 o 
  -1  -7   7       27.16       23.83      4.79 o 
   0  -7   7       32.65       36.09      5.00 o 
   1  -7   7        0.47        3.06      4.88 o 
   2  -7   7       12.05        9.07      8.00 o 
   3  -7   7        3.72        4.02      4.34 o 
   4  -7   7       29.30       30.59      4.57 o 
   5  -7   7        1.47        4.53      6.01 o 
   6  -7   7      270.13      259.91     17.07 o 
   7  -7   7        0.50       -2.66      7.65 o 
   8  -7   7        3.24       -2.65      6.15 o 
   9  -7   7        2.22       -6.53      6.53 o 
  -7  -6   7        6.73        4.31      6.14 o 
  -6  -6   7       22.51       13.67      5.39 o 
  -5  -6   7       51.18       45.82      5.68 o 
  -4  -6   7        9.25        5.60      4.22 o 
  -3  -6   7       83.68       82.76      8.29 o 
  -2  -6   7      454.82      441.32     11.56 o 
  -1  -6   7       34.73       38.97      4.65 o 
   0  -6   7        1.62        6.96      2.90 o 
   1  -6   7      273.89      294.90      7.87 o 
   2  -6   7       17.80       24.31      4.12 o 
   3  -6   7       25.40       24.37      3.55 o 
   4  -6   7        0.07       -3.06      3.06 o 
   5  -6   7       18.58       23.55      4.57 o 
   6  -6   7       44.30       31.53      6.01 o 
   7  -6   7        2.48       -4.24      4.54 o 
   8  -6   7        4.60        6.53      5.29 o 
   9  -6   7       12.90       11.76      5.82 o 
  -8  -5   7        1.59       -1.55      6.52 o 
  -7  -5   7       57.90       88.31      9.49 o 
  -6  -5   7      196.20      207.58     10.30 o 
  -5  -5   7       24.06       20.93      5.67 o 
  -4  -5   7       18.56       17.29      4.84 o 
  -3  -5   7      499.61      489.51      9.50 o 
  -2  -5   7        6.64        4.38      3.35 o 
  -1  -5   7       43.84       58.70      3.99 o 
   0  -5   7       27.39       33.10      3.05 o 
   1  -5   7      119.54      134.22      5.68 o 
   2  -5   7      535.73      517.54     16.45 o 
   3  -5   7        1.73        1.95      2.69 o 
   4  -5   7        6.08        3.54      3.58 o 
   5  -5   7        0.27        1.81      3.87 o 
   6  -5   7        1.17        0.03      3.49 o 
   7  -5   7       74.24       80.75      8.78 o 
   8  -5   7        9.95        4.80      4.95 o 
   9  -5   7        0.05        5.19      5.42 o 
  -8  -4   7       10.68        8.07      6.80 o 
  -7  -4   7       57.38       70.56      7.85 o 
  -6  -4   7       13.21        9.22      4.93 o 
  -5  -4   7       24.33       22.52      5.51 o 
  -4  -4   7        6.27        7.30      4.06 o 
  -3  -4   7        0.76        0.24      3.25 o 
  -2  -4   7      343.26      340.42      7.05 o 
  -1  -4   7      958.16      992.75     12.34 o 
   0  -4   7       69.06       63.12      3.24 o 
   1  -4   7      173.35      207.33      5.62 o 
   2  -4   7      200.73      192.21      5.38 o 
   3  -4   7        2.33        3.01      2.02 o 
   4  -4   7      211.08      224.90      6.88 o 
   5  -4   7       29.96       24.74      3.53 o 
   6  -4   7       47.29       56.00      4.58 o 
   7  -4   7        0.68        2.69      3.49 o 
   8  -4   7       55.37       45.79      6.02 o 
   9  -4   7        6.27       -2.22      8.55 o 
  -8  -3   7        2.18        1.09      6.50 o 
  -7  -3   7        4.29        4.52      5.07 o 
  -6  -3   7        9.06        8.80      5.49 o 
  -5  -3   7        4.57        8.64      4.56 o 
  -4  -3   7        7.05        7.40      3.92 o 
  -3  -3   7      498.79      521.96      9.45 o 
  -2  -3   7       72.46       70.76      3.73 o 
  -1  -3   7      812.58      851.94      9.83 o 
   0  -3   7      116.24      114.17      3.86 o 
   1  -3   7       14.99       17.44      2.19 o 
   2  -3   7      112.38      106.21      4.04 o 
   3  -3   7       17.75        9.66      2.12 o 
   4  -3   7        4.49        3.78      2.37 o 
   5  -3   7        0.28       -0.11      3.70 o 
   6  -3   7       35.95       41.32      3.83 o 
   7  -3   7       76.06       75.77      5.14 o 
   8  -3   7        0.64       -4.20      4.20 o 
   9  -3   7        3.84        2.16      5.55 o 
  -9  -2   7        5.25       15.22      7.53 o 
  -8  -2   7        0.15        5.57      6.39 o 
  -7  -2   7      126.48      129.59      8.60 o 
  -6  -2   7       27.69       29.76      5.87 o 
  -5  -2   7       80.17       88.57      6.69 o 
  -4  -2   7       20.85       17.71      4.05 o 
  -3  -2   7        2.62        7.53      2.89 o 
  -2  -2   7       66.00       68.83      3.30 o 
  -1  -2   7      860.58      950.79     10.04 o 
   0  -2   7      818.64      859.31      9.27 o 
   1  -2   7     1739.43     1852.65     17.47 o 
   2  -2   7      509.15      531.60      7.74 o 
   3  -2   7      129.72      124.80      3.63 o 
   4  -2   7       60.94       58.86      3.02 o 
   5  -2   7        1.21        5.24      2.44 o 
   6  -2   7        2.91        7.32      2.74 o 
   7  -2   7       94.54       82.81      5.67 o 
   8  -2   7       54.01       60.13      6.19 o 
   9  -2   7        0.69        1.87      5.63 o 
  -9  -1   7        2.02        4.36      6.90 o 
  -8  -1   7        0.83       -1.84      5.88 o 
  -7  -1   7       20.56       11.94      6.63 o 
  -6  -1   7       63.71       68.90      7.10 o 
  -5  -1   7       27.26       24.59      4.42 o 
  -4  -1   7      142.33      141.38      6.14 o 
  -3  -1   7       15.18       20.19      2.92 o 
  -2  -1   7       94.88      100.45      3.49 o 
  -1  -1   7     2467.49     2577.48     21.52 o 
   0  -1   7      701.40      680.28      6.74 o 
   1  -1   7      253.19      260.34      5.16 o 
   2  -1   7      235.62      260.12      4.85 o 
   3  -1   7       24.46       28.48      2.66 o 
   4  -1   7      159.96      182.00      4.93 o 
   5  -1   7      134.74      148.27      7.31 o 
   6  -1   7      433.56      414.55      8.26 o 
   7  -1   7        3.57        4.70      2.97 o 
   8  -1   7      137.30      105.97      9.18 o 
   9  -1   7        0.10        0.17      5.06 o 
  -9   0   7        1.07        3.25      6.52 o 
  -8   0   7       33.56       27.21      7.12 o 
  -7   0   7      153.43      143.43      9.60 o 
  -6   0   7      366.29      364.17     17.89 o 
  -5   0   7        1.31        3.20      4.45 o 
  -4   0   7        0.37        2.35      3.32 o 
  -3   0   7       40.96       36.64      3.04 o 
  -2   0   7      418.66      408.84      5.90 o 
  -1   0   7        3.11        3.35      1.71 o 
   0   0   7     1600.14     1660.85     15.33 o 
   1   0   7      121.00      120.65      3.26 o 
   2   0   7      785.25      737.69     10.80 o 
   3   0   7      229.53      226.00      5.24 o 
   4   0   7        0.55       -0.60      1.98 o 
   5   0   7       28.93       32.21      2.85 o 
   6   0   7        3.68        5.95      2.92 o 
   7   0   7        1.39        3.31      3.62 o 
   8   0   7      174.03      150.90      7.82 o 
  -9   1   7       21.51       16.30      7.42 o 
  -8   1   7       65.72       61.50      7.78 o 
  -7   1   7        3.77        5.07      4.33 o 
  -6   1   7      240.95      250.10      8.58 o 
  -5   1   7      242.61      251.30      7.26 o 
  -4   1   7       74.50       71.93      3.91 o 
  -3   1   7        4.75        4.27      2.27 o 
  -2   1   7      213.73      209.80      4.47 o 
  -1   1   7       78.77       84.56      3.07 o 
   0   1   7      649.81      675.54      7.24 o 
   1   1   7      224.78      229.00      6.78 o 
   2   1   7      221.24      225.95      8.34 o 
   3   1   7       75.09       84.40      7.87 o 
   4   1   7       92.46      102.32      4.69 o 
   5   1   7       11.48       16.05      3.15 o 
   6   1   7        1.32       -1.53      3.26 o 
   7   1   7       21.57       15.66      4.70 o 
   8   1   7       27.17       24.37      5.66 o 
  -9   2   7        1.17       -4.98      7.02 o 
  -8   2   7        2.65       -5.36      5.36 o 
  -7   2   7      141.47      145.15      7.60 o 
  -6   2   7      180.12      167.36      8.13 o 
  -5   2   7      298.07      287.59      8.09 o 
  -4   2   7      675.06      669.08     11.41 o 
  -3   2   7      590.45      606.59      8.71 o 
  -2   2   7      279.80      281.78      5.48 o 
  -1   2   7      364.68      380.62      5.48 o 
   0   2   7      102.99      116.24      3.02 o 
   1   2   7      544.44      564.65      7.89 o 
   2   2   7      534.96      569.81     14.76 o 
   3   2   7       45.13       63.17      8.74 o 
   4   2   7        2.72        2.21      3.55 o 
   5   2   7       61.91       60.55      5.13 o 
   6   2   7      102.54      103.14      6.03 o 
   7   2   7       11.83        7.01      5.37 o 
   8   2   7        1.55        1.44      7.21 o 
  -9   3   7       12.65        5.57      7.69 o 
  -8   3   7       93.51       86.76      7.81 o 
  -7   3   7       60.92       78.82      7.63 o 
  -6   3   7       15.04       13.89      5.13 o 
  -5   3   7       22.30       20.49      4.45 o 
  -4   3   7       10.76       10.40      3.19 o 
  -3   3   7      763.95      731.20      9.82 o 
  -2   3   7        1.09        0.46      2.04 o 
  -1   3   7       33.08       42.15      3.20 o 
   0   3   7        1.96        0.67      1.70 o 
   1   3   7       86.74       85.91      3.85 o 
   2   3   7       75.40       84.19     13.94 o 
   3   3   7       95.31      101.13      6.74 o 
   4   3   7      360.10      346.54     15.10 o 
   5   3   7       49.53       36.12      4.48 o 
   6   3   7        2.59        5.66      5.35 o 
   7   3   7        1.97        3.69      7.45 o 
   8   3   7        3.41        7.06      9.07 o 
  -9   4   7       46.32       45.62      8.51 o 
  -8   4   7       27.04       24.43      8.98 o 
  -7   4   7      294.21      295.23     13.95 o 
  -6   4   7      211.49      218.03      9.56 o 
  -5   4   7      112.05      117.36      6.60 o 
  -4   4   7      219.78      220.55      7.88 o 
  -3   4   7        0.14       -2.21      2.21 o 
  -2   4   7       88.14       93.52      3.93 o 
  -1   4   7      735.11      757.39     10.87 o 
   0   4   7       63.08       62.15      3.21 o 
   1   4   7      926.63      954.71     13.61 o 
   2   4   7       18.19       12.46      3.19 o 
   3   4   7      231.85      220.30      8.96 o 
   4   4   7        5.66        2.89      5.13 o 
   5   4   7       59.53       67.37      6.77 o 
   6   4   7        4.67        5.17      8.12 o 
   7   4   7        0.24       -5.69      5.69 o 
  -9   5   7        0.00       10.23      8.13 o 
  -8   5   7        0.02       -1.66      6.32 o 
  -7   5   7        1.02        1.14      5.13 o 
  -6   5   7      217.69      213.20      9.57 o 
  -5   5   7      764.92      748.06     18.48 o 
  -4   5   7       63.94       66.93      5.57 o 
  -3   5   7       67.45       65.69      4.18 o 
  -2   5   7      143.28      162.19      4.77 o 
  -1   5   7      189.35      213.83      5.79 o 
   0   5   7       22.29       22.56      2.45 o 
   1   5   7       44.00       45.10      4.34 o 
   2   5   7       49.00       61.61      3.26 o 
   3   5   7      318.14      318.40      9.45 o 
   4   5   7       17.34       17.12      3.81 o 
   5   5   7       49.08       58.07      6.37 o 
   6   5   7       13.09        5.08      5.74 o 
   7   5   7        3.69        1.97      8.00 o 
  -9   6   7        1.28       -7.26      7.26 o 
  -8   6   7        0.46       -5.26      6.87 o 
  -7   6   7        0.25       -3.51      5.36 o 
  -6   6   7        5.71        7.23      5.26 o 
  -5   6   7       66.78       81.07     12.03 o 
  -4   6   7      235.54      236.04      9.19 o 
  -3   6   7       40.14       47.21      3.90 o 
  -2   6   7       43.10       51.68      3.73 o 
  -1   6   7        6.63       14.27      3.07 o 
   0   6   7      299.71      316.15      6.64 o 
   1   6   7      248.30      247.34      7.94 o 
   2   6   7        8.57        7.72      2.72 o 
   3   6   7       17.96       14.12      3.94 o 
   4   6   7       44.01       62.01      5.51 o 
   5   6   7        0.26        5.56      7.30 o 
   6   6   7        5.64        1.28      7.24 o 
   7   6   7        2.99        3.12     11.60 o 
  -9   7   7        5.69        5.37     12.73 o 
  -8   7   7        1.27       -6.97      6.97 o 
  -7   7   7       24.87       27.24     15.74 o 
  -6   7   7       12.99       11.54      5.55 o 
  -5   7   7       79.43       95.40      8.12 o 
  -4   7   7      194.98      183.58      9.13 o 
  -3   7   7      214.27      211.70      9.27 o 
  -2   7   7       89.19      101.81      5.14 o 
  -1   7   7        2.94        3.21      3.08 o 
   0   7   7        5.22        7.07      3.45 o 
   1   7   7        1.92       -0.37      2.81 o 
   2   7   7       57.17       52.73      4.14 o 
   3   7   7      100.52      102.02      5.76 o 
   4   7   7       27.82       32.36      7.87 o 
   5   7   7        1.33        6.39      6.42 o 
   6   7   7        6.30      -11.01     11.01 o 
  -9   8   7        5.91        8.47     11.45 o 
  -8   8   7        5.78       -0.12      8.13 o 
  -7   8   7       21.73        7.12      7.56 o 
  -6   8   7       12.59       15.93      5.84 o 
  -5   8   7        6.55        6.91      4.92 o 
  -4   8   7      140.63      108.65      6.41 o 
  -3   8   7       55.68       71.10      6.99 o 
  -2   8   7        1.14        2.24      3.78 o 
  -1   8   7       14.83       17.00      3.64 o 
   0   8   7       76.18       73.72      5.28 o 
   1   8   7       22.82       28.99      3.49 o 
   2   8   7       54.00       53.67      3.99 o 
   3   8   7        0.33        5.92      4.16 o 
   4   8   7        1.37       -6.74      6.74 o 
   5   8   7        7.55       11.76      9.83 o 
  -8   9   7        2.08        1.37      7.47 o 
  -7   9   7        5.16       -4.75      7.13 o 
  -6   9   7       32.98       40.12      7.00 o 
  -5   9   7       79.31       78.58      7.98 o 
  -4   9   7       30.10       28.63      5.86 o 
  -3   9   7       41.79       63.60      6.90 o 
  -2   9   7        5.97        3.72      4.83 o 
  -1   9   7      115.39      110.79      6.77 o 
   0   9   7      609.92      643.88     16.04 o 
   1   9   7        0.00       -0.65      4.28 o 
   2   9   7        5.79        3.08      3.30 o 
   3   9   7        0.01       -3.99      3.99 o 
   4   9   7        6.95        6.08      7.85 o 
   5   9   7        3.69        9.97     16.13 o 
  -8  10   7        0.84       -8.72      8.72 o 
  -7  10   7        8.92       29.78     19.59 o 
  -6  10   7        0.49       -2.30      6.91 o 
  -5  10   7       60.60       66.36      7.93 o 
  -4  10   7        0.55        1.10      5.26 o 
  -3  10   7      126.79      129.74      8.02 o 
  -2  10   7       47.82       67.77      7.03 o 
  -1  10   7      118.09      112.60      8.35 o 
   0  10   7      152.67      163.45     12.82 o 
   1  10   7      221.19      243.15      9.54 o 
   2  10   7       21.74       16.53      5.15 o 
   3  10   7       95.23      105.83      8.79 o 
   4  10   7        0.17       -1.02      6.79 o 
  -8  11   7        3.99       11.24     11.79 o 
  -7  11   7        0.18      -10.03     11.75 o 
  -6  11   7        1.00        4.42      7.54 o 
  -5  11   7       50.71       54.41     10.87 o 
  -4  11   7       10.02        0.57      5.58 o 
  -3  11   7      321.87      334.53     13.52 o 
  -2  11   7      189.73      176.82     14.28 o 
  -1  11   7        6.74       10.93      7.01 o 
   0  11   7        5.79       -3.11      7.20 o 
   1  11   7       12.51        4.78      5.35 o 
   2  11   7       12.47       11.30      7.12 o 
   3  11   7        4.55       11.47      7.43 o 
  -7  12   7        6.90        9.40     15.70 o 
  -6  12   7        0.06        1.91      8.02 o 
  -5  12   7        0.65       -4.56     10.34 o 
  -4  12   7        5.09        8.98      7.76 o 
  -3  12   7       25.33       15.46      7.13 o 
  -2  12   7       30.41       30.31      7.53 o 
  -1  12   7      102.86      130.37     11.19 o 
   0  12   7       78.20       77.98     11.09 o 
   1  12   7        4.83        9.03      6.55 o 
   2  12   7        3.93        0.46      6.95 o 
  -6  13   7       62.65       79.56     12.25 o 
  -5  13   7       55.20       87.27     12.41 o 
  -4  13   7        7.58        3.96      7.88 o 
  -3  13   7        6.93        1.35      7.30 o 
  -2  13   7        1.65       -1.22      8.25 o 
  -1  13   7       16.33       20.72      7.71 o 
   0  13   7        0.25       -5.88      7.57 o 
   1  13   7       22.47       10.63     11.88 o 
  -4  14   7       22.69       23.56      9.55 o 
  -3  14   7        7.79       13.68      8.77 o 
  -2  14   7       35.76       37.54      9.96 o 
  -1  14   7       23.25       25.11     11.54 o 
   2 -15   8        5.73       18.61     11.98 o 
   3 -15   8        4.71       -9.17      9.17 o 
  -1 -14   8        0.08       -8.66      8.66 o 
   0 -14   8       44.56       52.35     11.37 o 
   1 -14   8        9.34        6.28     10.31 o 
   2 -14   8        3.37        2.50      8.37 o 
   3 -14   8        1.71       -3.08      7.73 o 
   4 -14   8        0.00       -6.79     12.27 o 
   5 -14   8        0.41       16.31     10.22 o 
  -2 -13   8        0.00       -7.86      7.86 o 
  -1 -13   8        0.25       -6.83      7.04 o 
   0 -13   8        0.30       -0.94      7.13 o 
   1 -13   8        4.08       18.24      9.18 o 
   2 -13   8       15.18        7.28      7.89 o 
   3 -13   8        0.01       -6.36      6.36 o 
   4 -13   8        0.06        3.55      7.48 o 
   5 -13   8       10.65       10.51      9.17 o 
   6 -13   8       18.24       13.39      9.44 o 
  -3 -12   8        4.79       11.45      8.93 o 
  -2 -12   8        0.33        3.90      8.57 o 
  -1 -12   8       15.72        6.20      7.22 o 
   0 -12   8        0.35        5.73      7.04 o 
   1 -12   8       52.44       46.53     10.67 o 
   2 -12   8        4.66        1.01      5.00 o 
   3 -12   8       27.63       28.76      6.30 o 
   4 -12   8        1.06       -6.90      6.90 o 
   5 -12   8        4.94        3.42      8.94 o 
   6 -12   8        4.54        1.94      8.13 o 
   7 -12   8        0.65        4.77      7.68 o 
  -4 -11   8       11.11       18.83      9.23 o 
  -3 -11   8        0.01       -6.90      6.90 o 
  -2 -11   8       22.86       22.02      7.72 o 
  -1 -11   8       22.79       21.48      7.60 o 
   0 -11   8       29.89       24.43      6.98 o 
   1 -11   8       58.98       69.92      8.62 o 
   2 -11   8        2.06       -3.53      4.72 o 
   3 -11   8       40.68       35.02      4.84 o 
   4 -11   8        8.65       18.99      7.68 o 
   5 -11   8        0.04        6.75      4.21 o 
   6 -11   8       18.81        9.08      9.02 o 
   7 -11   8       14.77       23.00      8.15 o 
  -5 -10   8        0.05       -7.07      8.00 o 
  -4 -10   8        2.43       -6.45      8.05 o 
  -3 -10   8       21.13       26.82      7.74 o 
  -2 -10   8       24.99       22.29      6.97 o 
  -1 -10   8       82.11       75.63     15.71 o 
   0 -10   8        1.31        2.06      5.76 o 
   1 -10   8       75.82       83.02     11.15 o 
   2 -10   8       93.69       96.51      9.00 o 
   3 -10   8       55.95       55.80      4.86 o 
   4 -10   8       24.68       20.54      6.17 o 
   5 -10   8        9.13       10.04      4.86 o 
   6 -10   8        8.31        6.68      6.97 o 
   7 -10   8        3.40       -2.95      7.27 o 
   8 -10   8        0.71        5.08      7.93 o 
  -6  -9   8        0.79       -0.17      7.14 o 
  -5  -9   8        2.85       -2.77     13.54 o 
  -4  -9   8        0.31       -6.79      6.79 o 
  -3  -9   8        7.98       10.75      6.45 o 
  -2  -9   8       18.58       12.13      6.53 o 
  -1  -9   8      520.39      543.41     15.77 o 
   0  -9   8      769.42      721.11     19.18 o 
   1  -9   8      960.28      971.23     23.04 o 
   2  -9   8      155.76      154.08     10.13 o 
   3  -9   8      269.14      292.91     11.46 o 
   4  -9   8       18.34        8.40      5.30 o 
   5  -9   8        4.19        6.81      4.63 o 
   6  -9   8       26.97       23.28      7.46 o 
   7  -9   8       18.03       22.49      8.90 o 
   8  -9   8        0.22        7.99      7.74 o 
  -6  -8   8        0.02        4.98      7.20 o 
  -5  -8   8        9.25        7.56      6.56 o 
  -4  -8   8       74.78       83.46      7.77 o 
  -3  -8   8       60.03       53.97      7.38 o 
  -2  -8   8      105.82       86.47     14.82 o 
  -1  -8   8       21.12       20.15      5.45 o 
   0  -8   8       25.83       18.85      4.53 o 
   1  -8   8      142.16      150.13     11.29 o 
   2  -8   8       44.59       58.31      6.59 o 
   3  -8   8        0.94       -3.51      4.43 o 
   4  -8   8      103.78       94.11      7.52 o 
   5  -8   8        5.60       -0.79      4.35 o 
   6  -8   8       25.67       25.22      6.42 o 
   7  -8   8        3.79        0.56      7.31 o 
   8  -8   8        0.45       -6.02      6.02 o 
  -7  -7   8        4.28        2.13      7.95 o 
  -6  -7   8        2.94        1.64      7.68 o 
  -5  -7   8       18.80       19.11      6.13 o 
  -4  -7   8        1.27        1.62      4.05 o 
  -3  -7   8       88.06       79.04      7.35 o 
  -2  -7   8       61.93       42.00      6.19 o 
  -1  -7   8      119.86      125.35      7.25 o 
   0  -7   8       40.67       48.97      4.98 o 
   1  -7   8        0.70       -2.70      2.70 o 
   2  -7   8        6.00        9.72      4.71 o 
   3  -7   8       51.51       50.62      5.36 o 
   4  -7   8        0.71        0.24      4.22 o 
   5  -7   8       23.12       23.81      5.41 o 
   6  -7   8        9.40       12.33      5.94 o 
   7  -7   8        8.47        2.95      7.69 o 
   8  -7   8      154.23      128.12     10.88 o 
  -7  -6   8        0.49        0.36      6.34 o 
  -6  -6   8        0.94        4.13      5.99 o 
  -5  -6   8       74.20       90.95      7.77 o 
  -4  -6   8       16.44        4.39      4.28 o 
  -3  -6   8       48.81       55.49      7.12 o 
  -2  -6   8       70.82       72.03      5.19 o 
  -1  -6   8       57.03       59.68      6.81 o 
   0  -6   8       53.80       54.41      4.43 o 
   1  -6   8      318.00      317.65      7.39 o 
   2  -6   8      210.67      232.28      7.85 o 
   3  -6   8      223.10      232.01      7.24 o 
   4  -6   8       16.73       10.02      4.17 o 
   5  -6   8        5.32        2.25      4.85 o 
   6  -6   8       14.89       21.89      5.13 o 
   7  -6   8        2.55       -5.22      5.22 o 
   8  -6   8       61.79       41.54     10.55 o 
   9  -6   8        1.83       -7.57      7.96 o 
  -8  -5   8       11.94        5.01     37.50 o 
  -7  -5   8        8.67        4.52      6.35 o 
  -6  -5   8       51.00       39.07      6.83 o 
  -5  -5   8      181.49      175.96     10.03 o 
  -4  -5   8       49.94       39.00      5.21 o 
  -3  -5   8        3.26        4.02      3.95 o 
  -2  -5   8       20.87       14.14      3.92 o 
  -1  -5   8      394.85      406.72      9.24 o 
   0  -5   8       87.98       86.55      4.99 o 
   1  -5   8        0.27        1.61      2.91 o 
   2  -5   8        8.32        8.15      3.60 o 
   3  -5   8       25.88       23.78      2.70 o 
   4  -5   8      359.99      339.67     11.12 o 
   5  -5   8        1.80        1.51      3.45 o 
   6  -5   8        0.00        3.00      3.36 o 
   7  -5   8       66.43       73.60      5.96 o 
   8  -5   8        0.11       -4.76      4.76 o 
   9  -5   8        0.34       -0.81      6.87 o 
  -8  -4   8        0.27       10.21      7.08 o 
  -7  -4   8        3.25        1.06      5.91 o 
  -6  -4   8       48.76       49.56      8.53 o 
  -5  -4   8      161.12      161.11     10.66 o 
  -4  -4   8        3.00       -1.23      4.01 o 
  -3  -4   8      111.98      108.53      4.99 o 
  -2  -4   8       86.23       82.09      5.47 o 
  -1  -4   8       19.01       13.43      2.74 o 
   0  -4   8       21.04       28.56      3.09 o 
   1  -4   8      206.07      217.02      5.75 o 
   2  -4   8        5.28        7.48      2.05 o 
   3  -4   8        0.01        1.41      2.35 o 
   4  -4   8      217.89      219.39      6.09 o 
   5  -4   8       30.21       31.62      4.54 o 
   6  -4   8        0.66        2.22      3.21 o 
   7  -4   8       10.79        8.52      4.64 o 
   8  -4   8       57.66       57.11      8.08 o 
   9  -4   8        1.06        8.36      6.50 o 
  -8  -3   8       10.27        6.12      6.86 o 
  -7  -3   8       66.88       66.97      7.76 o 
  -6  -3   8       13.36       19.06      5.78 o 
  -5  -3   8       22.98       11.39      4.73 o 
  -4  -3   8      285.03      287.56      9.72 o 
  -3  -3   8       57.30       55.22      3.87 o 
  -2  -3   8       38.52       38.18      3.12 o 
  -1  -3   8     1374.97     1463.87     16.06 o 
   0  -3   8        7.11        4.86      2.25 o 
   1  -3   8      316.19      369.96      5.80 o 
   2  -3   8       95.35      102.23      3.44 o 
   3  -3   8       89.42      103.55      3.58 o 
   4  -3   8       85.61       84.56      4.04 o 
   5  -3   8       47.11       42.77      3.46 o 
   6  -3   8        0.02       -1.20      2.75 o 
   7  -3   8       42.94       32.72      4.50 o 
   8  -3   8       17.30       16.89      6.81 o 
   9  -3   8        5.79       -4.37      5.71 o 
  -8  -2   8        0.96       -5.45      5.94 o 
  -7  -2   8        0.46       -4.95      6.34 o 
  -6  -2   8        0.57       -2.33      4.41 o 
  -5  -2   8       39.71       57.09      7.69 o 
  -4  -2   8        0.00       -0.98      3.73 o 
  -3  -2   8       55.88       59.86      3.96 o 
  -2  -2   8      165.19      161.50      4.75 o 
  -1  -2   8      282.13      309.57      5.71 o 
   0  -2   8     1764.01     1821.84     17.04 o 
   1  -2   8       24.13       20.66      2.09 o 
   2  -2   8       48.30       45.32      2.62 o 
   3  -2   8      694.39      696.23      9.94 o 
   4  -2   8        0.10       -0.42      2.71 o 
   5  -2   8        3.77        3.68      3.17 o 
   6  -2   8       82.58       94.95      3.98 o 
   7  -2   8       13.80       11.42      3.55 o 
   8  -2   8       38.38       26.29      5.62 o 
  -9  -1   8        0.43       -3.58      6.80 o 
  -8  -1   8       12.27       13.21      7.16 o 
  -7  -1   8       42.04       35.20      6.63 o 
  -6  -1   8       21.85       17.45      5.13 o 
  -5  -1   8       38.01       32.52      5.46 o 
  -4  -1   8        1.32       -0.72      3.28 o 
  -3  -1   8      118.05      107.13      4.63 o 
  -2  -1   8        6.06        6.85      2.33 o 
  -1  -1   8      304.01      287.25      5.57 o 
   0  -1   8     3580.89     3449.17     29.79 o 
   1  -1   8     1905.47     1886.67     19.64 o 
   2  -1   8      109.60      120.47      3.77 o 
   3  -1   8      129.67      132.30      4.47 o 
   4  -1   8        0.01       -0.23      2.79 o 
   5  -1   8      206.42      199.30      6.38 o 
   6  -1   8        0.72        1.27      2.52 o 
   7  -1   8       14.05       10.05      4.94 o 
   8  -1   8       93.75       74.87      6.10 o 
  -9   0   8        3.39        0.11      6.89 o 
  -8   0   8       41.59       25.50      7.61 o 
  -7   0   8      124.04      140.19      8.91 o 
  -6   0   8      306.93      323.56     11.08 o 
  -5   0   8       11.88        2.88      4.16 o 
  -4   0   8      210.11      186.78      7.01 o 
  -3   0   8      577.37      598.76      9.07 o 
  -2   0   8       44.81       43.76      2.58 o 
  -1   0   8       36.80       44.03      2.24 o 
   0   0   8      604.69      648.04      7.60 o 
   1   0   8      177.58      174.47      4.81 o 
   2   0   8      211.95      221.42      6.53 o 
   3   0   8       66.18       74.53      5.04 o 
   4   0   8        5.25        1.94      2.75 o 
   5   0   8        6.50       10.87      3.14 o 
   6   0   8      344.97      314.06      8.24 o 
   7   0   8        0.72        0.72      3.90 o 
   8   0   8      103.84       93.46     12.60 o 
  -9   1   8        2.24        9.60      7.85 o 
  -8   1   8       18.14       20.51      7.85 o 
  -7   1   8        3.57        6.80      5.14 o 
  -6   1   8      236.06      230.14     10.03 o 
  -5   1   8        7.87        8.87      4.32 o 
  -4   1   8      159.76      140.42      6.30 o 
  -3   1   8       31.63       32.41      2.82 o 
  -2   1   8      215.54      234.46      4.87 o 
  -1   1   8      105.09      127.38      2.98 o 
   0   1   8       67.46       59.97      2.34 o 
   1   1   8      150.46      152.82      6.06 o 
   2   1   8      156.27      143.21      7.44 o 
   3   1   8       30.78       32.36      5.83 o 
   4   1   8       43.17       37.23      3.97 o 
   5   1   8        8.80       -3.41      4.22 o 
   6   1   8        1.41       -1.81      4.13 o 
   7   1   8       67.35       65.41      6.65 o 
   8   1   8        2.52       -4.25      6.45 o 
  -9   2   8       23.79       12.14     11.93 o 
  -8   2   8       37.55       18.46      7.93 o 
  -7   2   8       83.05       79.53      6.12 o 
  -6   2   8      125.82      120.89      8.48 o 
  -5   2   8        7.00       -0.80      3.61 o 
  -4   2   8      375.75      379.16     10.66 o 
  -3   2   8      156.72      178.30      5.01 o 
  -2   2   8      203.96      205.13      4.86 o 
  -1   2   8      163.38      183.26      4.26 o 
   0   2   8       98.95      101.42      2.83 o 
   1   2   8       19.48       22.29      2.56 o 
   2   2   8      158.88      143.65      8.34 o 
   3   2   8      207.57      219.75     18.21 o 
   4   2   8       15.50       33.59     13.41 o 
   5   2   8      170.53      167.23      7.23 o 
   6   2   8        4.49       10.60      5.11 o 
   7   2   8       11.95        7.77      5.81 o 
   8   2   8        0.57        2.47      7.34 o 
  -9   3   8        0.82       -6.38      9.95 o 
  -8   3   8       53.77       61.18      9.29 o 
  -7   3   8       34.50       40.57      6.68 o 
  -6   3   8      316.81      325.97     10.32 o 
  -5   3   8       23.73       21.91      4.31 o 
  -4   3   8      398.18      392.99      9.61 o 
  -3   3   8      264.20      275.78      6.29 o 
  -2   3   8        7.73       10.83      2.39 o 
  -1   3   8       61.25       65.59      3.92 o 
   0   3   8      270.53      265.23      5.18 o 
   1   3   8      342.24      360.19      5.94 o 
   2   3   8       56.85       56.65      7.37 o 
   3   3   8       55.13       48.67     11.81 o 
   4   3   8      151.07      117.85     20.05 o 
   5   3   8      111.37      107.67     11.82 o 
   6   3   8        5.14       11.45      5.35 o 
   7   3   8        2.89       -2.25      6.89 o 
  -9   4   8        0.87        1.66      9.73 o 
  -8   4   8       13.45        9.60      6.52 o 
  -7   4   8       10.16       -0.18      4.99 o 
  -6   4   8        4.38        0.00      4.13 o 
  -5   4   8       12.11       10.88      4.19 o 
  -4   4   8       29.63       18.45      3.74 o 
  -3   4   8      297.52      315.46      6.63 o 
  -2   4   8      249.95      234.74      5.90 o 
  -1   4   8      459.06      453.15      8.02 o 
   0   4   8       51.95       48.78      2.69 o 
   1   4   8      288.93      266.86      5.88 o 
   2   4   8       18.54       11.89      4.03 o 
   3   4   8       92.56       76.57     15.88 o 
   4   4   8        9.99       10.79      3.85 o 
   5   4   8        7.45        7.82      7.32 o 
   6   4   8        2.49        4.84      5.29 o 
   7   4   8        1.41       -0.08      7.65 o 
  -9   5   8        0.00       -6.11      6.11 o 
  -8   5   8        9.39       12.75      7.38 o 
  -7   5   8        3.46        5.36      6.10 o 
  -6   5   8       49.81       44.72      8.11 o 
  -5   5   8        0.00        4.27      4.70 o 
  -4   5   8       21.31       17.53      3.95 o 
  -3   5   8       22.26       19.58      3.25 o 
  -2   5   8       14.63       18.89      3.11 o 
  -1   5   8       73.50       86.03      4.53 o 
   0   5   8        3.50        6.30      2.29 o 
   1   5   8      373.67      352.60      6.71 o 
   2   5   8       37.61       38.60      3.20 o 
   3   5   8       41.30       37.65      4.79 o 
   4   5   8        0.55        1.24      3.80 o 
   5   5   8        5.25        5.97      8.54 o 
   6   5   8        1.36       -2.34     10.63 o 
   7   5   8        2.24       -6.20      8.55 o 
  -9   6   8        6.60       11.59      9.88 o 
  -8   6   8        7.77       -2.02      7.63 o 
  -7   6   8       21.58       36.45      7.88 o 
  -6   6   8      122.04      101.23      8.65 o 
  -5   6   8      195.55      172.65     10.27 o 
  -4   6   8        0.08        0.56      4.25 o 
  -3   6   8       99.85      109.23      4.91 o 
  -2   6   8        7.77        8.72      3.07 o 
  -1   6   8       32.82       32.85      3.59 o 
   0   6   8      102.46      102.38      4.04 o 
   1   6   8        4.26        3.33      2.78 o 
   2   6   8      362.22      332.75     10.82 o 
   3   6   8       69.88       69.36      7.88 o 
   4   6   8        8.72       26.22      6.84 o 
   5   6   8        5.39       -0.61      9.35 o 
   6   6   8       11.87        3.32     14.47 o 
  -9   7   8       12.07       32.76      9.51 o 
  -8   7   8        0.01        2.42     12.69 o 
  -7   7   8        5.55       -6.77      6.77 o 
  -6   7   8      220.32      187.99     14.53 o 
  -5   7   8       14.13       11.37      5.62 o 
  -4   7   8       24.36       25.73      4.98 o 
  -3   7   8       13.34       17.90      4.76 o 
  -2   7   8       32.92       41.54      4.36 o 
  -1   7   8       21.78       27.34      3.71 o 
   0   7   8       19.19       12.63      3.15 o 
   1   7   8       75.96       86.43      5.66 o 
   2   7   8        2.15        7.08      2.73 o 
   3   7   8      150.02      145.02      8.54 o 
   4   7   8        6.19       -0.33      6.03 o 
   5   7   8        2.04        8.75     18.43 o 
   6   7   8        2.17      -11.22     13.61 o 
  -8   8   8       10.11       10.22      7.93 o 
  -7   8   8        3.14        8.31      7.74 o 
  -6   8   8      206.49      167.55     13.28 o 
  -5   8   8      151.41      156.56      9.80 o 
  -4   8   8       31.54       17.74      4.27 o 
  -3   8   8        0.42        0.32      4.42 o 
  -2   8   8       26.33       18.82      4.81 o 
  -1   8   8       78.85       87.04      5.45 o 
   0   8   8        2.18        3.87      3.20 o 
   1   8   8        4.58        3.25      3.03 o 
   2   8   8       10.61        9.10      3.37 o 
   3   8   8        5.22       -0.34      4.29 o 
   4   8   8        4.12        0.27      6.88 o 
   5   8   8        0.37        5.71     11.83 o 
  -8   9   8       14.64        6.88      8.51 o 
  -7   9   8       13.66       13.81      8.22 o 
  -6   9   8        4.38        4.80      8.86 o 
  -5   9   8      227.07      237.75     11.32 o 
  -4   9   8      124.44      138.23      9.51 o 
  -3   9   8       28.19       24.01      6.50 o 
  -2   9   8      204.16      193.90      9.52 o 
  -1   9   8        3.52        8.47      4.15 o 
   0   9   8      175.14      192.81      9.61 o 
   1   9   8      635.44      626.13     13.21 o 
   2   9   8       85.88       88.80      6.79 o 
   3   9   8      135.53      114.52     10.35 o 
   4   9   8       13.82       23.13      9.90 o 
  -8  10   8        2.09        3.67     10.79 o 
  -7  10   8        2.48       -3.20      9.94 o 
  -6  10   8        3.34       15.71     12.45 o 
  -5  10   8        6.61        5.28      6.49 o 
  -4  10   8      120.45       87.39      9.50 o 
  -3  10   8       47.61       34.06      9.12 o 
  -2  10   8       20.77       16.90      5.48 o 
  -1  10   8      332.24      363.39     18.21 o 
   0  10   8        7.46        4.70      4.48 o 
   1  10   8        1.65       -0.96      5.10 o 
   2  10   8       11.22       12.48      6.06 o 
   3  10   8      148.34      142.25     12.56 o 
   4  10   8        0.41        7.67      9.58 o 
  -7  11   8        2.82       10.63     10.66 o 
  -6  11   8        0.37        2.24      7.82 o 
  -5  11   8       25.24        3.18      7.82 o 
  -4  11   8        6.74        2.55      6.58 o 
  -3  11   8        3.46        2.96      6.35 o 
  -2  11   8        3.79       13.94      5.44 o 
  -1  11   8        7.06       -4.74      4.74 o 
   0  11   8       33.82       38.18      9.40 o 
   1  11   8       16.09       13.99     14.04 o 
   2  11   8        0.13       -1.70      6.58 o 
   3  11   8        0.18        0.02      9.21 o 
  -6  12   8        3.19       -2.69      9.52 o 
  -5  12   8       26.79       16.28      8.61 o 
  -4  12   8        5.46        0.20      7.34 o 
  -3  12   8        6.97        1.01      6.63 o 
  -2  12   8       13.46       22.03      6.79 o 
  -1  12   8       10.00       -3.78      5.57 o 
   0  12   8        1.22       -4.33      6.22 o 
   1  12   8        3.48       -6.04     16.17 o 
   2  12   8        1.74       11.90     11.12 o 
  -5  13   8        0.08       -0.32      8.22 o 
  -4  13   8       35.51       33.41      9.62 o 
  -3  13   8       16.44        4.63     12.25 o 
  -2  13   8        0.85        6.67      7.19 o 
  -1  13   8       85.98       96.45     11.52 o 
   0  13   8        1.04       -3.43      8.96 o 
   0 -14   9       15.92       14.22      9.44 o 
   1 -14   9       16.17       19.84     11.62 o 
   2 -14   9       14.91        0.68      8.41 o 
   3 -14   9       20.20        3.44     13.16 o 
   4 -14   9        0.43        9.09      8.44 o 
  -2 -13   9        6.38       10.36      9.16 o 
  -1 -13   9        0.05       -4.84      8.56 o 
   0 -13   9       41.58       53.01      9.63 o 
   1 -13   9        0.42       -3.61      6.78 o 
   2 -13   9       13.08        7.57     10.48 o 
   3 -13   9        0.15       -1.73      6.95 o 
   4 -13   9       20.16       11.71      9.21 o 
   5 -13   9        8.91        3.89      8.70 o 
  -3 -12   9        8.44       12.06      9.06 o 
  -2 -12   9        9.44        2.37      8.05 o 
  -1 -12   9        0.00       -2.31      7.03 o 
   0 -12   9       74.03       77.32     10.32 o 
   1 -12   9       23.85       18.84      7.91 o 
   2 -12   9       20.84       25.04      8.39 o 
   3 -12   9       19.69        4.50      7.56 o 
   4 -12   9       63.72       48.36     15.81 o 
   5 -12   9       10.13       12.76      7.95 o 
   6 -12   9        6.69       11.31      7.92 o 
  -4 -11   9        1.97       15.96      9.35 o 
  -3 -11   9        6.03        1.70      7.72 o 
  -2 -11   9        1.97        5.95     12.11 o 
  -1 -11   9       52.64       50.62      8.71 o 
   0 -11   9       17.25        9.78      7.33 o 
   1 -11   9        7.48       -1.38      5.40 o 
   2 -11   9       21.88       22.23      6.03 o 
   3 -11   9      119.07      118.42      9.38 o 
   4 -11   9        0.24        8.97      6.23 o 
   5 -11   9      141.27      133.71     11.98 o 
   6 -11   9        1.83       -6.27      6.27 o 
   7 -11   9        1.88       -4.45      6.90 o 
  -5 -10   9        6.43        2.95      8.77 o 
  -4 -10   9       17.02       22.66     16.77 o 
  -3 -10   9       28.88       29.33      8.27 o 
  -2 -10   9       31.04       20.28      7.45 o 
  -1 -10   9       24.76       32.14      7.40 o 
   0 -10   9        6.86        8.92      6.01 o 
   1 -10   9       26.82       29.28      7.37 o 
   2 -10   9        0.93       -2.19      5.79 o 
   3 -10   9       20.26       18.40      6.01 o 
   4 -10   9       20.66       17.44      5.40 o 
   5 -10   9       44.48       54.28      6.88 o 
   6 -10   9        7.90        2.05      6.85 o 
   7 -10   9        0.66       -4.65      6.45 o 
  -5  -9   9        5.58        6.18      7.03 o 
  -4  -9   9       18.52       22.17      6.84 o 
  -3  -9   9       13.73       16.08      7.50 o 
  -2  -9   9        7.86        4.66      5.96 o 
  -1  -9   9       12.47       23.03      5.63 o 
   0  -9   9       83.25       79.26      7.14 o 
   1  -9   9      637.81      632.82     16.66 o 
   2  -9   9      476.61      507.77     20.57 o 
   3  -9   9      144.53      136.53      9.45 o 
   4  -9   9       25.47       27.38      7.39 o 
   5  -9   9        0.94       -1.62      4.90 o 
   6  -9   9       16.82        7.87      6.76 o 
   7  -9   9        0.99       -5.77      6.68 o 
   8  -9   9        1.46       -6.50      6.50 o 
  -6  -8   9        5.17        7.35      7.53 o 
  -5  -8   9       19.99       20.90      7.68 o 
  -4  -8   9        8.02       10.33      6.22 o 
  -3  -8   9        0.22       -4.09      4.09 o 
  -2  -8   9        8.50       16.16      4.78 o 
  -1  -8   9        2.81        1.85      4.13 o 
   0  -8   9       16.35       14.57      3.99 o 
   1  -8   9       76.59       85.44      4.95 o 
   2  -8   9      143.66      150.15      9.57 o 
   3  -8   9      162.65      184.36     10.49 o 
   4  -8   9       43.99       63.13      7.17 o 
   5  -8   9        0.00       -0.11      5.86 o 
   6  -8   9       10.62       11.26      7.82 o 
   7  -8   9       14.09        9.54      6.40 o 
   8  -8   9        4.52       -4.78      6.14 o 
  -6  -7   9        0.80       -6.20      6.69 o 
  -5  -7   9        0.27       -5.05      5.05 o 
  -4  -7   9       38.06       31.16      5.85 o 
  -3  -7   9       84.08       71.26      6.89 o 
  -2  -7   9       39.27       38.59      5.30 o 
  -1  -7   9       86.05       80.17      5.23 o 
   0  -7   9      250.21      253.42      7.92 o 
   1  -7   9       69.72       71.68      5.18 o 
   2  -7   9        0.04       -1.31      4.65 o 
   3  -7   9       62.65       54.36      6.15 o 
   4  -7   9        2.41        0.49      4.21 o 
   5  -7   9       48.92       55.90      5.74 o 
   6  -7   9       46.24       45.47      6.29 o 
   7  -7   9        0.20       -5.54      5.54 o 
   8  -7   9        0.44       -6.01      6.01 o 
  -7  -6   9        8.70        8.25      7.11 o 
  -6  -6   9        2.26        6.75      6.19 o 
  -5  -6   9       81.06       60.56      6.87 o 
  -4  -6   9       11.81       23.00      5.26 o 
  -3  -6   9      331.72      322.03     12.47 o 
  -2  -6   9        0.01        6.33      4.08 o 
  -1  -6   9       21.57       23.05      3.95 o 
   0  -6   9       11.32       16.19      3.44 o 
   1  -6   9      149.84      151.39      6.76 o 
   2  -6   9        4.46        1.81      3.31 o 
   3  -6   9        2.45        5.57      3.04 o 
   4  -6   9       35.75       38.15      4.42 o 
   5  -6   9       50.29       43.79      4.45 o 
   6  -6   9       24.09       20.57      5.77 o 
   7  -6   9       20.84       19.52      6.36 o 
   8  -6   9        1.71       -7.10      7.10 o 
  -7  -5   9        1.05       -0.24      6.35 o 
  -6  -5   9        5.43       -4.54      5.37 o 
  -5  -5   9       42.61       34.85      5.79 o 
  -4  -5   9      574.81      542.88     13.80 o 
  -3  -5   9        4.46        3.21      3.99 o 
  -2  -5   9      107.18      108.14      6.49 o 
  -1  -5   9      220.39      219.13      9.39 o 
   0  -5   9       76.75       75.30      4.59 o 
   1  -5   9       61.56       65.44      4.12 o 
   2  -5   9        0.30        1.55      2.30 o 
   3  -5   9       21.91       23.93      3.59 o 
   4  -5   9        0.84        1.08      3.27 o 
   5  -5   9       13.30       16.87      3.87 o 
   6  -5   9       52.64       59.28      4.81 o 
   7  -5   9       26.45       30.05      6.21 o 
   8  -5   9        2.06        2.19      6.47 o 
  -8  -4   9        0.19       -6.44      6.44 o 
  -7  -4   9       29.98       28.11      7.60 o 
  -6  -4   9        7.53        8.88      6.03 o 
  -5  -4   9      173.10      170.93      9.14 o 
  -4  -4   9        5.24        0.90      4.84 o 
  -3  -4   9      472.51      493.45     11.93 o 
  -2  -4   9        3.27        6.20      3.68 o 
  -1  -4   9        0.01       -2.44      2.44 o 
   0  -4   9      139.12      144.11      5.02 o 
   1  -4   9       77.41       76.20      3.73 o 
   2  -4   9      239.54      242.00      5.69 o 
   3  -4   9       15.07       11.18      2.75 o 
   4  -4   9       15.98       18.69      3.06 o 
   5  -4   9      172.04      173.82      5.90 o 
   6  -4   9       13.44       14.59      3.14 o 
   7  -4   9       10.19       12.74      4.54 o 
   8  -4   9        9.77       20.95      6.74 o 
  -8  -3   9        1.06        4.03      6.99 o 
  -7  -3   9       38.47       35.63      9.44 o 
  -6  -3   9       19.20       18.73      5.21 o 
  -5  -3   9        5.01        3.60      4.58 o 
  -4  -3   9        9.57       16.81      4.85 o 
  -3  -3   9      125.94      140.49      5.89 o 
  -2  -3   9      226.60      223.42      6.58 o 
  -1  -3   9       67.57       62.85      3.52 o 
   0  -3   9        3.18        8.22      2.40 o 
   1  -3   9      906.36      938.35     11.21 o 
   2  -3   9       51.26       50.47      2.89 o 
   3  -3   9      341.73      348.56      6.26 o 
   4  -3   9       54.04       56.47      3.76 o 
   5  -3   9        4.24        3.23      2.20 o 
   6  -3   9       16.77       13.40      3.02 o 
   7  -3   9       34.46       37.55      5.36 o 
   8  -3   9        6.31        2.32      7.90 o 
  -8  -2   9        0.03        1.09      6.43 o 
  -7  -2   9        2.47        3.70      5.76 o 
  -6  -2   9      207.51      187.84      9.70 o 
  -5  -2   9       63.19       59.44      6.14 o 
  -4  -2   9        8.75        3.76      4.39 o 
  -3  -2   9       49.63       56.23      4.27 o 
  -2  -2   9      242.62      247.09      6.59 o 
  -1  -2   9        0.25        0.94      2.15 o 
   0  -2   9      262.42      268.06      4.88 o 
   1  -2   9      300.69      304.31      5.33 o 
   2  -2   9       16.48       18.39      2.57 o 
   3  -2   9        1.49        3.99      2.08 o 
   4  -2   9       13.39       16.11      2.61 o 
   5  -2   9      131.96      144.18      5.71 o 
   6  -2   9        0.00        2.54      3.60 o 
   7  -2   9       72.19       83.02      5.60 o 
   8  -2   9        0.00       -4.90      4.90 o 
  -8  -1   9        2.30        8.00      6.62 o 
  -7  -1   9       12.18        9.98      6.42 o 
  -6  -1   9       14.79       10.81      5.13 o 
  -5  -1   9      176.56      180.85      8.81 o 
  -4  -1   9       21.58       14.87      4.66 o 
  -3  -1   9       10.58       10.40      3.53 o 
  -2  -1   9      205.24      222.99      5.36 o 
  -1  -1   9        1.48        0.76      1.90 o 
   0  -1   9      965.59      998.77     13.18 o 
   1  -1   9       41.28       41.57      2.61 o 
   2  -1   9        0.11       -0.47      2.46 o 
   3  -1   9       19.94       17.44      3.35 o 
   4  -1   9      164.64      166.92      6.18 o 
   5  -1   9       70.90       74.04      3.90 o 
   6  -1   9       97.68      103.35      4.42 o 
   7  -1   9       11.73       13.88      4.11 o 
   8  -1   9       25.12       23.45      6.45 o 
  -9   0   9        0.27       11.38     15.08 o 
  -8   0   9       39.47       36.50      8.19 o 
  -7   0   9       38.17       41.44      6.75 o 
  -6   0   9       15.54       17.87      4.85 o 
  -5   0   9        0.02       -3.92      3.92 o 
  -4   0   9      216.90      197.43      7.51 o 
  -3   0   9      242.36      249.53      7.38 o 
  -2   0   9      284.51      290.90      5.99 o 
  -1   0   9        2.22        2.35      1.73 o 
   0   0   9      520.06      546.29      6.79 o 
   1   0   9       54.45       63.27      4.47 o 
   2   0   9        3.62        2.35      2.47 o 
   3   0   9       28.80       22.15      5.41 o 
   4   0   9        0.05        3.41      2.53 o 
   5   0   9       17.42       23.19      3.37 o 
   6   0   9       11.24        7.98      4.00 o 
   7   0   9       75.78       74.71     10.02 o 
   8   0   9        8.82        2.80     10.24 o 
  -9   1   9        4.39        7.54      9.32 o 
  -8   1   9       28.03       27.69      7.73 o 
  -7   1   9       18.37       23.91      7.13 o 
  -6   1   9      705.21      714.94     16.44 o 
  -5   1   9       19.22       21.52      4.99 o 
  -4   1   9     1074.71     1058.10     17.64 o 
  -3   1   9      155.56      156.62      4.87 o 
  -2   1   9       19.65       21.85      2.47 o 
  -1   1   9      435.76      436.40      6.34 o 
   0   1   9        3.79        2.02      1.76 o 
   1   1   9      398.96      373.36      7.60 o 
   2   1   9       16.45        8.85      5.37 o 
   3   1   9      224.93      206.36     35.46 o 
   4   1   9       72.11       71.59      9.85 o 
   5   1   9        0.00       -0.07      2.76 o 
   6   1   9        0.00        6.44      8.52 o 
   7   1   9       15.59       15.68      8.72 o 
   8   1   9        0.06        5.86     11.17 o 
  -9   2   9        0.08        6.71      9.04 o 
  -8   2   9       24.95       24.41      9.59 o 
  -7   2   9        9.73       10.54      6.30 o 
  -6   2   9      156.91      165.63      9.71 o 
  -5   2   9        9.57       11.65      4.01 o 
  -4   2   9        7.15        5.57      3.33 o 
  -3   2   9        2.11        4.06      2.59 o 
  -2   2   9       77.80       72.58      3.30 o 
  -1   2   9       78.14       74.32      3.34 o 
   0   2   9       57.98       57.10      2.49 o 
   1   2   9      645.41      666.78     12.39 o 
   2   2   9        6.55        8.81      4.98 o 
   3   2   9       27.68       19.29      8.07 o 
   4   2   9      200.97      171.34     12.05 o 
   5   2   9       47.64       47.26      7.46 o 
   6   2   9        4.99       10.60      5.12 o 
   7   2   9        0.37       -6.98      6.98 o 
  -9   3   9        6.62       20.13      9.85 o 
  -8   3   9        1.42       -0.24      7.98 o 
  -7   3   9       29.98       41.76      7.56 o 
  -6   3   9        7.56        8.18      3.86 o 
  -5   3   9        6.64        9.65      4.09 o 
  -4   3   9        0.70       -0.11      3.38 o 
  -3   3   9       43.59       41.69      3.34 o 
  -2   3   9      157.96      147.99      4.60 o 
  -1   3   9       17.20       19.09      2.90 o 
   0   3   9        6.39        5.63      2.41 o 
   1   3   9      652.02      646.17     10.29 o 
   2   3   9      282.12      291.86     15.36 o 
   3   3   9      220.14      202.70     16.14 o 
   4   3   9       22.28       33.45     14.25 o 
   5   3   9       34.30       36.69      7.25 o 
   6   3   9       41.71       48.52     17.19 o 
   7   3   9       28.24       25.84      9.66 o 
  -9   4   9        3.91       -3.29     11.99 o 
  -8   4   9        5.80       -0.71      7.04 o 
  -7   4   9       17.69       24.10      4.95 o 
  -6   4   9       13.65       19.91      4.76 o 
  -5   4   9       48.01       40.04      5.31 o 
  -4   4   9        7.41        5.46      3.82 o 
  -3   4   9        0.15        0.03      3.01 o 
  -2   4   9       23.91       26.17      3.06 o 
  -1   4   9      172.50      175.12      5.65 o 
   0   4   9      156.63      157.11      4.92 o 
   1   4   9        0.33        3.59      2.36 o 
   2   4   9      579.65      535.56     17.02 o 
   3   4   9       67.79       74.05     13.17 o 
   4   4   9        4.47       17.71     13.30 o 
   5   4   9        4.12        8.27     12.86 o 
   6   4   9       12.18       23.01      8.14 o 
   7   4   9        9.14        4.46     10.28 o 
  -9   5   9        0.57       -6.90      6.97 o 
  -8   5   9        5.14        7.00      7.35 o 
  -7   5   9       10.24        8.16      5.75 o 
  -6   5   9       23.16       36.36      5.39 o 
  -5   5   9        2.66       -4.25      4.33 o 
  -4   5   9       22.42       14.74      4.41 o 
  -3   5   9       68.65       77.48      4.52 o 
  -2   5   9        9.80        8.40      2.90 o 
  -1   5   9       31.24       30.78      3.49 o 
   0   5   9      127.54      122.00      4.92 o 
   1   5   9       22.71       20.78      3.61 o 
   2   5   9       84.89       82.96      4.48 o 
   3   5   9      266.95      258.61     20.98 o 
   4   5   9        0.57       -5.50      8.92 o 
   5   5   9        0.86        0.80     13.41 o 
   6   5   9       33.00       27.49      8.88 o 
  -9   6   9        0.81       17.57     18.39 o 
  -8   6   9        0.55       -1.69      6.50 o 
  -7   6   9        1.07        1.97      9.12 o 
  -6   6   9       31.86       50.30      6.52 o 
  -5   6   9       20.49       15.24      4.98 o 
  -4   6   9       84.71       92.59      6.45 o 
  -3   6   9        3.54        2.25      3.61 o 
  -2   6   9      225.20      238.56      7.61 o 
  -1   6   9        0.19        2.01      3.05 o 
   0   6   9       57.03       68.63      4.98 o 
   1   6   9       16.14       10.81      2.80 o 
   2   6   9       14.40       15.51      3.29 o 
   3   6   9       39.57       24.96     11.36 o 
   4   6   9       37.36       41.70      6.79 o 
   5   6   9        2.41       -3.62     14.12 o 
   6   6   9        1.55       -7.39      7.39 o 
  -8   7   9        0.33       -5.80      7.18 o 
  -7   7   9        9.92       17.44      8.62 o 
  -6   7   9        0.80        2.08      5.67 o 
  -5   7   9       11.82        5.43      4.76 o 
  -4   7   9       92.99       82.54      5.76 o 
  -3   7   9      279.27      266.21      9.65 o 
  -2   7   9      115.28      105.59      6.10 o 
  -1   7   9        0.04       -0.99      3.03 o 
   0   7   9      286.83      303.93      7.20 o 
   1   7   9        3.09        2.66      2.82 o 
   2   7   9        0.54       -3.88      3.88 o 
   3   7   9       39.50       44.78      7.54 o 
   4   7   9       62.94       60.77     14.75 o 
   5   7   9       21.32       10.64     11.42 o 
  -8   8   9        4.01        4.46     13.60 o 
  -7   8   9        3.35        6.52      8.09 o 
  -6   8   9        6.02        3.37      6.42 o 
  -5   8   9       34.25       32.46      6.70 o 
  -4   8   9      198.95      189.08     12.41 o 
  -3   8   9      176.40      172.61      9.24 o 
  -2   8   9      202.04      218.07     10.11 o 
  -1   8   9      122.76      125.24      6.13 o 
   0   8   9      153.68      142.21      5.90 o 
   1   8   9      570.64      564.55     19.56 o 
   2   8   9      254.16      254.24      8.88 o 
   3   8   9       23.08       36.80      6.82 o 
   4   8   9       18.34       26.98      9.69 o 
   5   8   9        0.43        9.39     12.48 o 
  -8   9   9        0.48       -6.70      9.06 o 
  -7   9   9        6.09       -3.35      7.38 o 
  -6   9   9       11.51       11.23      8.31 o 
  -5   9   9       19.52       24.66      6.50 o 
  -4   9   9        8.27       -0.40      5.63 o 
  -3   9   9       15.84       29.19      6.21 o 
  -2   9   9        3.03        8.33      4.98 o 
  -1   9   9       72.36       67.26      5.80 o 
   0   9   9       40.36       41.88      4.74 o 
   1   9   9        1.17        2.14      4.88 o 
   2   9   9      375.53      361.43     23.03 o 
   3   9   9       20.80       22.15      7.05 o 
   4   9   9        0.77       -6.31      8.47 o 
  -7  10   9       25.62        6.55     10.48 o 
  -6  10   9        5.62       13.06     13.31 o 
  -5  10   9       20.74       23.66      8.84 o 
  -4  10   9        1.52        1.59      5.87 o 
  -3  10   9       14.89        0.14      6.02 o 
  -2  10   9       54.56       59.88      7.88 o 
  -1  10   9        0.01        1.96      6.53 o 
   0  10   9       33.64       39.67      6.19 o 
   1  10   9        6.38        8.69      6.83 o 
   2  10   9       81.50       91.36     17.05 o 
   3  10   9       13.58        5.55      9.18 o 
  -7  11   9        0.33       -5.90      9.75 o 
  -6  11   9        4.69       -8.48      9.05 o 
  -5  11   9        1.07       12.28      8.02 o 
  -4  11   9       23.06       21.66      6.94 o 
  -3  11   9        0.12       -3.17      5.67 o 
  -2  11   9        7.67       16.07      5.51 o 
  -1  11   9      233.49      246.83     11.70 o 
   0  11   9        0.24       -1.68      5.07 o 
   1  11   9       76.19       61.17     12.73 o 
   2  11   9        8.44        5.24     11.26 o 
  -6  12   9        2.11       17.26      9.41 o 
  -5  12   9       10.55        7.66      8.33 o 
  -4  12   9        2.32       -7.51      7.51 o 
  -3  12   9       37.14       53.20      8.17 o 
  -2  12   9        5.39       -2.73      5.97 o 
  -1  12   9       20.24       20.06      6.78 o 
   0  12   9       27.51       25.85      7.87 o 
   1  12   9        0.00       -2.31     14.63 o 
  -4  13   9        0.12       -0.58      7.44 o 
  -3  13   9       29.81       33.37      8.81 o 
  -2  13   9        3.04        7.38      7.49 o 
  -1  13   9        3.13        6.76      9.43 o 
   2 -14  10       42.43       55.00     10.27 o 
  -1 -13  10        4.66       -7.91      8.52 o 
   0 -13  10        1.14       -0.10      7.70 o 
   1 -13  10        3.88       -6.62      6.97 o 
   2 -13  10       34.78       30.89     10.45 o 
   3 -13  10        1.83       -1.93      7.63 o 
   4 -13  10       14.06        1.38      9.91 o 
   5 -13  10        0.18       -0.57      9.82 o 
  -2 -12  10       15.90       22.11     16.46 o 
  -1 -12  10        4.43        7.85      7.80 o 
   0 -12  10       38.52       54.93      9.89 o 
   1 -12  10       13.23        9.76      7.60 o 
   2 -12  10       27.15       24.95      9.97 o 
   3 -12  10       45.71       29.17     12.41 o 
   4 -12  10        1.82       -4.79      6.66 o 
   5 -12  10       15.53       17.08      8.21 o 
   6 -12  10        0.72       -4.16      7.86 o 
  -3 -11  10       34.27       27.05     17.20 o 
  -2 -11  10       25.85       40.86     11.88 o 
  -1 -11  10       30.17       35.81      8.36 o 
   0 -11  10        8.16        0.41      6.62 o 
   1 -11  10        3.72       -1.46      6.28 o 
   2 -11  10      114.43      107.68      9.50 o 
   3 -11  10        1.06       -2.81      7.02 o 
   4 -11  10       63.45       48.02      9.57 o 
   5 -11  10       13.07       12.99      5.96 o 
   6 -11  10        2.04        7.73      7.35 o 
  -4 -10  10        1.83        1.25      6.74 o 
  -3 -10  10        6.62        5.50      8.52 o 
  -2 -10  10        1.95        1.07      6.72 o 
  -1 -10  10       35.87       49.95      6.53 o 
   0 -10  10        1.24        5.78      4.59 o 
   1 -10  10      103.28      107.81      6.46 o 
   2 -10  10       48.66       29.21      8.30 o 
   3 -10  10       25.91       34.41      6.77 o 
   4 -10  10       68.39       73.43      7.26 o 
   5 -10  10        4.09        0.63      5.67 o 
   6 -10  10       19.98       12.33     11.63 o 
   7 -10  10        3.41        6.45      7.44 o 
  -5  -9  10        5.26        1.37      7.46 o 
  -4  -9  10       17.81       13.87      6.63 o 
  -3  -9  10        1.01        4.42      7.45 o 
  -2  -9  10       18.78       19.97      5.23 o 
  -1  -9  10       18.12       12.19      5.42 o 
   0  -9  10        0.00        2.46      3.81 o 
   1  -9  10      212.70      229.18     11.14 o 
   2  -9  10        0.00        3.90      6.58 o 
   3  -9  10      635.48      676.29     17.26 o 
   4  -9  10       88.87      109.24      8.89 o 
   5  -9  10       87.69       87.00      7.60 o 
   6  -9  10        0.14        7.28      9.32 o 
   7  -9  10        0.71       -0.86      6.12 o 
  -5  -8  10       14.10       19.94      7.38 o 
  -4  -8  10        8.34       -4.80      7.98 o 
  -3  -8  10       86.17       91.39      7.35 o 
  -2  -8  10       50.94       74.64      7.04 o 
  -1  -8  10       52.27       51.76      5.10 o 
   0  -8  10       52.93       66.68      5.15 o 
   1  -8  10       43.39       51.47      4.97 o 
   2  -8  10       25.38       20.66      5.38 o 
   3  -8  10        0.01       -3.95      4.19 o 
   4  -8  10      167.30      169.29     10.05 o 
   5  -8  10       62.47       69.03      8.62 o 
   6  -8  10       94.59       87.02      8.64 o 
   7  -8  10        9.76        9.29      8.14 o 
  -6  -7  10        5.63        1.63      7.23 o 
  -5  -7  10       34.17       31.66      8.06 o 
  -4  -7  10        1.32       -1.20      5.53 o 
  -3  -7  10        1.44        4.57      4.49 o 
  -2  -7  10       61.82       53.73      5.77 o 
  -1  -7  10       41.15       36.44      4.82 o 
   0  -7  10        8.25        8.40      3.31 o 
   1  -7  10      130.27      133.59      6.91 o 
   2  -7  10        9.72        9.98      4.74 o 
   3  -7  10        4.54        4.10      3.40 o 
   4  -7  10        9.44        5.55      4.58 o 
   5  -7  10       11.85       10.86      4.56 o 
   6  -7  10        3.65        3.03      5.61 o 
   7  -7  10        6.20        7.95      6.23 o 
   8  -7  10       38.40       36.44     14.96 o 
  -6  -6  10       21.38       16.08      6.85 o 
  -5  -6  10       13.33       23.07      6.22 o 
  -4  -6  10        3.96        5.48      4.86 o 
  -3  -6  10       62.50       50.56      5.89 o 
  -2  -6  10       73.96       78.06      5.09 o 
  -1  -6  10      461.45      447.57     12.33 o 
   0  -6  10      272.91      281.35     12.14 o 
   1  -6  10        3.56        6.25      3.70 o 
   2  -6  10        9.26       16.92      3.62 o 
   3  -6  10        1.65        2.48      2.81 o 
   4  -6  10       87.47       73.92      5.45 o 
   5  -6  10        1.70       -2.80      3.18 o 
   6  -6  10       26.67       23.25      6.28 o 
   7  -6  10        0.76       -0.05      8.01 o 
   8  -6  10        3.00       -0.65      8.83 o 
  -7  -5  10        0.71        2.73      6.52 o 
  -6  -5  10       46.42       35.80      7.53 o 
  -5  -5  10       37.22       27.98      5.77 o 
  -4  -5  10       35.27       32.84      5.14 o 
  -3  -5  10      119.90      107.60      6.07 o 
  -2  -5  10      370.90      335.38      9.84 o 
  -1  -5  10       41.43       40.99      4.05 o 
   0  -5  10       27.98       20.23      4.09 o 
   1  -5  10        6.21        7.44      2.98 o 
   2  -5  10        3.40        6.01      2.51 o 
   3  -5  10        0.36        2.58      3.11 o 
   4  -5  10        0.85       -3.78      3.78 o 
   5  -5  10       15.97       15.19      3.92 o 
   6  -5  10       33.93       34.03      9.02 o 
   7  -5  10        0.10       -2.67      6.97 o 
   8  -5  10        3.62        2.37      7.79 o 
  -7  -4  10       24.52       28.53      7.57 o 
  -6  -4  10       43.66       51.64      7.31 o 
  -5  -4  10        1.82        1.40      4.64 o 
  -4  -4  10       87.75       82.29      6.83 o 
  -3  -4  10      137.64      136.77      7.02 o 
  -2  -4  10       72.36       86.25      5.57 o 
  -1  -4  10      307.23      321.33      8.48 o 
   0  -4  10       50.96       58.55      3.86 o 
   1  -4  10        1.48        1.95      2.27 o 
   2  -4  10      174.49      189.97      5.38 o 
   3  -4  10       86.23       88.18      3.98 o 
   4  -4  10      114.69      114.73      4.15 o 
   5  -4  10       43.18       48.76      3.36 o 
   6  -4  10        4.27        2.40      3.94 o 
   7  -4  10       23.17       32.66      7.17 o 
   8  -4  10        0.13        6.80      7.81 o 
  -8  -3  10        0.00       -8.20      8.41 o 
  -7  -3  10        4.85        1.25      6.48 o 
  -6  -3  10        5.29        1.07      5.52 o 
  -5  -3  10       25.01       25.29      5.64 o 
  -4  -3  10        1.90       -3.95      3.95 o 
  -3  -3  10        0.66        3.98      3.76 o 
  -2  -3  10       31.23       33.29      4.19 o 
  -1  -3  10       47.21       43.53      3.84 o 
   0  -3  10       14.97       13.07      2.68 o 
   1  -3  10      322.71      316.41      6.52 o 
   2  -3  10      101.87      105.33      4.25 o 
   3  -3  10       73.91       71.95      3.52 o 
   4  -3  10        0.58        2.24      2.17 o 
   5  -3  10      177.16      188.00      6.27 o 
   6  -3  10        9.95        9.08      3.95 o 
   7  -3  10        0.51       -6.04      8.00 o 
   8  -3  10        0.05       11.74      7.21 o 
  -8  -2  10        0.26        3.64      9.02 o 
  -7  -2  10        8.55       14.32      6.84 o 
  -6  -2  10       68.18       77.06      7.20 o 
  -5  -2  10       57.99       63.61      6.47 o 
  -4  -2  10       68.08       64.31      6.17 o 
  -3  -2  10        0.20        0.78      3.67 o 
  -2  -2  10        0.20        5.17      3.35 o 
  -1  -2  10       49.24       48.84      3.36 o 
   0  -2  10        3.93        2.82      2.43 o 
   1  -2  10       17.95       18.73      2.48 o 
   2  -2  10        5.23        6.21      2.19 o 
   3  -2  10        8.74        8.98      2.34 o 
   4  -2  10      115.06      126.78      5.15 o 
   5  -2  10        1.16        4.25      3.15 o 
   6  -2  10       19.59       18.81      4.67 o 
   7  -2  10       11.99       12.70      4.49 o 
   8  -2  10        0.56        6.69      6.91 o 
  -8  -1  10        0.04       -4.25      6.54 o 
  -7  -1  10        3.96       -1.48      5.74 o 
  -6  -1  10        5.32       11.76      5.26 o 
  -5  -1  10       31.92       24.00      5.35 o 
  -4  -1  10      162.39      169.07     11.13 o 
  -3  -1  10       53.69       63.02      4.91 o 
  -2  -1  10       42.10       44.81      3.26 o 
  -1  -1  10       43.83       42.17      2.63 o 
   0  -1  10       37.22       41.14      3.12 o 
   1  -1  10        8.68       10.26      2.38 o 
   2  -1  10       48.34       56.02      5.38 o 
   3  -1  10       22.80       29.61      3.69 o 
   4  -1  10        4.72        4.27      3.18 o 
   5  -1  10       60.14       61.16      4.91 o 
   6  -1  10       16.71        9.47      4.93 o 
   7  -1  10       20.25        5.65     11.23 o 
   8  -1  10       41.12       43.30     15.80 o 
  -8   0  10        2.18       10.34      7.17 o 
  -7   0  10        0.23       -1.34      5.73 o 
  -6   0  10        1.28        2.61      4.79 o 
  -5   0  10       75.57       83.85      6.99 o 
  -4   0  10      299.87      278.59      9.58 o 
  -3   0  10      123.68      131.28      5.77 o 
  -2   0  10      239.78      243.11      5.64 o 
  -1   0  10       30.68       29.56      2.73 o 
   0   0  10      448.67      456.91      7.16 o 
   1   0  10       26.97       28.30      3.28 o 
   2   0  10      248.30      243.93     10.49 o 
   3   0  10       30.79       40.75      5.14 o 
   4   0  10        3.79        6.80      3.78 o 
   5   0  10       13.14       15.38      3.48 o 
   6   0  10        6.09        8.26      3.88 o 
   7   0  10       41.40       40.93     11.63 o 
  -8   1  10       15.80       20.83      7.63 o 
  -7   1  10        5.33        2.30      6.04 o 
  -6   1  10       72.56       80.90      7.10 o 
  -5   1  10       78.79       84.75      7.32 o 
  -4   1  10     1389.51     1348.38     21.88 o 
  -3   1  10        0.04       -1.94      2.66 o 
  -2   1  10      526.08      532.33      7.87 o 
  -1   1  10        9.79        9.11      2.26 o 
   0   1  10        1.73        4.19      1.96 o 
   1   1  10       11.34       10.21      3.05 o 
   2   1  10       84.65       77.24      7.25 o 
   3   1  10      373.06      363.85     19.07 o 
   4   1  10       51.65       44.18     12.14 o 
   5   1  10        8.23        5.90      4.57 o 
   6   1  10        2.60        3.66      5.40 o 
   7   1  10       32.22       27.04      8.46 o 
  -8   2  10        2.04       -4.90      8.18 o 
  -7   2  10        0.00        0.18      6.29 o 
  -6   2  10      106.79      110.08      8.34 o 
  -5   2  10        1.64        3.45      4.44 o 
  -4   2  10      555.49      578.09     10.50 o 
  -3   2  10        1.05       -1.98      2.90 o 
  -2   2  10      128.37      140.98      4.32 o 
  -1   2  10       15.84       17.55      2.59 o 
   0   2  10      100.58      103.09      3.87 o 
   1   2  10       46.00       43.07      3.42 o 
   2   2  10       41.94       37.53      7.02 o 
   3   2  10      242.97      222.47     16.21 o 
   4   2  10       17.96       31.76      8.22 o 
   5   2  10        2.00       -0.58      4.39 o 
   6   2  10       11.96       10.23      5.54 o 
   7   2  10        1.79        3.71      8.06 o 
  -8   3  10        7.75        4.74     10.79 o 
  -7   3  10        2.13       -5.33      5.90 o 
  -6   3  10        0.76        5.75      3.95 o 
  -5   3  10       49.73       47.51      5.05 o 
  -4   3  10       70.47       69.50      5.22 o 
  -3   3  10       73.06       78.12      4.78 o 
  -2   3  10        0.06       -1.72      2.22 o 
  -1   3  10       47.60       48.29      3.38 o 
   0   3  10      144.11      146.59      4.48 o 
   1   3  10       38.27       37.99      3.26 o 
   2   3  10       18.71       24.82      6.65 o 
   3   3  10      177.96      163.19     14.87 o 
   4   3  10        8.46       15.57     11.61 o 
   5   3  10       84.65       83.44      8.73 o 
   6   3  10       13.33        4.17      7.29 o 
   7   3  10        8.82       11.58     10.24 o 
  -8   4  10        2.12       -0.98      6.82 o 
  -7   4  10        1.40        0.08      4.40 o 
  -6   4  10       13.93       14.30      5.11 o 
  -5   4  10        8.78       10.87      4.16 o 
  -4   4  10       27.21       30.01      4.61 o 
  -3   4  10        1.74        1.35      3.62 o 
  -2   4  10       38.39       42.55      4.19 o 
  -1   4  10      405.98      389.46      7.49 o 
   0   4  10        2.18        0.85      2.66 o 
   1   4  10       61.63       52.94      3.86 o 
   2   4  10        8.09       14.06      4.36 o 
   3   4  10       35.42       26.76     12.71 o 
   4   4  10       29.01       27.93     16.15 o 
   5   4  10       39.46       24.22     15.59 o 
   6   4  10        0.00       -6.33      6.33 o 
  -8   5  10        0.04       -2.01      8.62 o 
  -7   5  10       54.36       57.33      6.69 o 
  -6   5  10        0.02        1.69      4.44 o 
  -5   5  10        1.01        1.46      4.64 o 
  -4   5  10      308.39      317.13     10.49 o 
  -3   5  10      237.24      218.07      9.11 o 
  -2   5  10       48.50       58.91      4.52 o 
  -1   5  10       48.79       53.02      3.92 o 
   0   5  10       99.30      100.29      4.42 o 
   1   5  10       23.28       18.18      3.06 o 
   2   5  10      157.30      171.40     10.02 o 
   3   5  10        3.20       24.03      9.70 o 
   4   5  10       21.23       28.93     15.26 o 
   5   5  10       30.45       38.77     16.91 o 
   6   5  10       22.30       26.59      8.90 o 
  -8   6  10        2.90       15.07      9.33 o 
  -7   6  10       10.76        9.11      6.69 o 
  -6   6  10       45.02       53.80      6.77 o 
  -5   6  10        8.41        2.02      4.59 o 
  -4   6  10       10.85       15.63      4.54 o 
  -3   6  10       67.28       61.12      5.81 o 
  -2   6  10      409.38      397.01     12.68 o 
  -1   6  10      122.56      116.53      5.12 o 
   0   6  10       29.12       30.72      4.01 o 
   1   6  10        0.45       -2.17      2.70 o 
   2   6  10        3.52        7.95      3.15 o 
   3   6  10       36.56       21.12      8.57 o 
   4   6  10        2.90       -5.55     13.74 o 
   5   6  10       17.56       40.90     18.52 o 
  -8   7  10       22.18       15.76      9.16 o 
  -7   7  10        6.99       10.89      7.00 o 
  -6   7  10        4.00        3.87      6.58 o 
  -5   7  10       13.12       22.13      5.68 o 
  -4   7  10      234.40      213.22     11.74 o 
  -3   7  10        2.32        0.24      4.67 o 
  -2   7  10      314.34      301.16      9.22 o 
  -1   7  10      441.31      468.86     10.26 o 
   0   7  10       74.13       81.36      5.43 o 
   1   7  10        1.09       -0.60      3.34 o 
   2   7  10       42.53       34.24      3.90 o 
   3   7  10       25.03       15.26      9.85 o 
   4   7  10       68.14       75.02     10.73 o 
   5   7  10       14.73        2.61     15.30 o 
  -8   8  10       19.80       41.95     13.75 o 
  -7   8  10        2.41        1.29      7.37 o 
  -6   8  10       21.65       19.67      7.72 o 
  -5   8  10        2.01       14.77      6.45 o 
  -4   8  10       34.12       24.31      8.26 o 
  -3   8  10        6.15        6.21      5.58 o 
  -2   8  10       58.34       48.74      5.74 o 
  -1   8  10       56.41       53.21      4.73 o 
   0   8  10      145.92      156.68     11.77 o 
   1   8  10       18.64       27.62      4.64 o 
   2   8  10        3.86        1.58      5.95 o 
   3   8  10       52.14       31.07     12.55 o 
   4   8  10       17.68        1.95      8.49 o 
  -7   9  10        9.92       17.02      8.22 o 
  -6   9  10        0.98        1.54      7.10 o 
  -5   9  10       13.57       13.97      6.53 o 
  -4   9  10        0.02       -3.14      5.54 o 
  -3   9  10        7.43       10.68      5.81 o 
  -2   9  10       13.84       10.94      8.96 o 
  -1   9  10        7.30       10.64      7.40 o 
   0   9  10        9.23       14.92      5.33 o 
   1   9  10       23.94       16.72      6.41 o 
   2   9  10        3.51       -5.86      9.89 o 
   3   9  10      100.72       86.63     12.60 o 
  -7  10  10        2.00       -9.33     10.31 o 
  -6  10  10        3.37        9.17      9.15 o 
  -5  10  10        0.13       -6.02      6.02 o 
  -4  10  10       15.38        8.44      6.16 o 
  -3  10  10       46.39       37.83      8.37 o 
  -2  10  10       56.96       60.25      6.92 o 
  -1  10  10        1.26        8.51      4.85 o 
   0  10  10        4.73        5.73      5.71 o 
   1  10  10       28.78       24.87      7.21 o 
   2  10  10        0.04        6.14     10.77 o 
  -6  11  10        0.62        5.24      9.29 o 
  -5  11  10        1.16        1.80      7.39 o 
  -4  11  10        0.29        0.96      6.68 o 
  -3  11  10       21.24       14.55      6.43 o 
  -2  11  10       24.48       32.64      8.39 o 
  -1  11  10       22.20       10.59      7.05 o 
   0  11  10        7.55        6.37      6.88 o 
   1  11  10        3.98        0.83      7.03 o 
  -4  12  10        1.17       -5.60      7.15 o 
  -3  12  10       14.37       17.14      8.51 o 
  -2  12  10       26.43       21.11      7.28 o 
  -1  12  10       12.00       13.81      7.79 o 
   0 -13  11       21.78       26.16      8.96 o 
   1 -13  11       12.77        9.33      8.04 o 
   2 -13  11       20.52       10.79      7.66 o 
   3 -13  11        0.56       -7.47      7.47 o 
  -1 -12  11       21.63       17.64      6.66 o 
   0 -12  11        7.39        9.55      7.78 o 
   1 -12  11        8.56       -2.32      7.36 o 
   2 -12  11       48.14       56.55     10.88 o 
   3 -12  11        2.43       -8.53      8.53 o 
   4 -12  11        4.03       -3.05      6.10 o 
   5 -12  11        6.93       10.40      7.18 o 
  -3 -11  11        1.29       16.74      7.81 o 
  -2 -11  11        4.07       18.91      6.63 o 
  -1 -11  11       26.37       44.48      7.09 o 
   0 -11  11        7.10       10.58      5.49 o 
   1 -11  11        6.64        5.88      7.05 o 
   2 -11  11        3.61       -0.58      5.44 o 
   3 -11  11        7.88       15.23      7.82 o 
   4 -11  11       11.43       -1.42      5.96 o 
   5 -11  11       18.55       11.98      7.99 o 
   6 -11  11        1.39       -3.00      8.66 o 
  -4 -10  11       16.92       25.99     10.40 o 
  -3 -10  11       19.59       18.36      7.01 o 
  -2 -10  11        7.56       16.77      6.29 o 
  -1 -10  11       13.43       13.57      5.72 o 
   0 -10  11        1.29        8.97      5.03 o 
   1 -10  11       23.96       11.77      6.56 o 
   2 -10  11        1.06       -1.93      6.05 o 
   3 -10  11       68.76       66.11      8.27 o 
   4 -10  11        0.01        3.24      4.86 o 
   5 -10  11       57.55       51.19      7.28 o 
   6 -10  11        2.58       -6.09      8.52 o 
  -4  -9  11        1.21        1.11      6.09 o 
  -3  -9  11       51.29       57.92     11.28 o 
  -2  -9  11       14.13       12.42      5.92 o 
  -1  -9  11       11.94        2.99      8.99 o 
   0  -9  11        1.75        0.57      3.94 o 
   1  -9  11       29.81       33.65      7.08 o 
   2  -9  11      180.21      166.96     15.54 o 
   3  -9  11      169.46      188.71     14.52 o 
   4  -9  11       86.36       86.92      7.96 o 
   5  -9  11      135.99      137.96      8.92 o 
   6  -9  11       42.85       43.97      7.70 o 
   7  -9  11        2.01       -3.74      7.05 o 
  -5  -8  11        4.62       -3.72      6.96 o 
  -4  -8  11        4.61        1.41      6.17 o 
  -3  -8  11        8.03        1.02      5.74 o 
  -2  -8  11       31.04       35.41      5.55 o 
  -1  -8  11       76.73       76.99      6.18 o 
   0  -8  11       75.47       78.41      5.21 o 
   1  -8  11       43.34       53.30      6.02 o 
   2  -8  11       52.77       52.84      6.44 o 
   3  -8  11      148.30      152.54      6.86 o 
   4  -8  11        0.57       -0.61      4.46 o 
   5  -8  11       17.03       12.57      4.90 o 
   6  -8  11        2.33        5.90      5.93 o 
   7  -8  11       14.94        7.24      8.07 o 
  -6  -7  11       12.41       11.53     12.20 o 
  -5  -7  11       23.22        4.09      7.40 o 
  -4  -7  11       20.15       31.13      8.62 o 
  -3  -7  11        0.55       -4.42      4.42 o 
  -2  -7  11        8.98        9.70      3.80 o 
  -1  -7  11       47.73       62.30      5.11 o 
   0  -7  11      153.74      143.34      7.13 o 
   1  -7  11       91.20       94.14      5.79 o 
   2  -7  11      112.86      113.51      7.13 o 
   3  -7  11      132.53      140.92      5.73 o 
   4  -7  11       17.31       20.83      4.59 o 
   5  -7  11       10.48        4.83      5.42 o 
   6  -7  11       15.35       12.84      5.68 o 
   7  -7  11        1.84       -1.29      7.87 o 
  -6  -6  11        6.52        3.58      6.59 o 
  -5  -6  11        1.75       -3.60      5.79 o 
  -4  -6  11        4.29       -2.68      5.08 o 
  -3  -6  11       15.40        5.86      4.46 o 
  -2  -6  11      134.47      128.75      8.88 o 
  -1  -6  11        5.17        7.12      3.37 o 
   0  -6  11       23.35       31.75      4.46 o 
   1  -6  11      218.71      219.10      8.02 o 
   2  -6  11        0.64        4.86      3.38 o 
   3  -6  11        2.79        4.57      2.75 o 
   4  -6  11       12.51        9.04      3.66 o 
   5  -6  11        0.05       -1.17      4.38 o 
   6  -6  11        2.90       -1.97      4.84 o 
   7  -6  11        2.88        2.44      7.65 o 
  -6  -5  11       10.39        9.31      6.56 o 
  -5  -5  11        4.73        3.88      5.35 o 
  -4  -5  11       21.27       13.36      5.12 o 
  -3  -5  11      121.24      120.21      7.54 o 
  -2  -5  11       98.39       94.40      5.67 o 
  -1  -5  11        1.21       -3.63      3.63 o 
   0  -5  11        4.34       -1.21      3.89 o 
   1  -5  11      232.41      240.86      6.71 o 
   2  -5  11       11.43       11.54      3.07 o 
   3  -5  11       32.01       29.53      3.14 o 
   4  -5  11       40.32       42.11      3.49 o 
   5  -5  11       22.49       26.49      3.90 o 
   6  -5  11       19.13       28.44      8.03 o 
   7  -5  11        4.04       15.02      7.49 o 
  -7  -4  11       21.27       20.79      7.68 o 
  -6  -4  11        1.69       -4.41      5.86 o 
  -5  -4  11        1.90        6.66      5.38 o 
  -4  -4  11       17.17       15.15      4.95 o 
  -3  -4  11        0.02       -2.34      3.62 o 
  -2  -4  11      160.94      147.49      6.97 o 
  -1  -4  11       14.14       12.70      5.11 o 
   0  -4  11       18.10       19.70      3.35 o 
   1  -4  11       86.98       85.03      4.45 o 
   2  -4  11        0.13       -2.59      2.59 o 
   3  -4  11      123.29      124.32      4.48 o 
   4  -4  11       68.51       68.82      3.07 o 
   5  -4  11       64.32       56.72      5.04 o 
   6  -4  11        2.25        4.28      4.47 o 
   7  -4  11       29.89       23.88      8.58 o 
  -7  -3  11        7.15       13.41      8.33 o 
  -6  -3  11       14.30       16.54      6.29 o 
  -5  -3  11        0.02       -4.55      4.55 o 
  -4  -3  11       91.42       91.52      6.92 o 
  -3  -3  11       27.70       19.70      4.47 o 
  -2  -3  11      236.58      218.23     10.39 o 
  -1  -3  11      114.73      121.52      5.64 o 
   0  -3  11        3.06        3.66      2.68 o 
   1  -3  11       15.31       14.43      3.17 o 
   2  -3  11       11.48        8.42      3.03 o 
   3  -3  11      249.73      244.24      6.39 o 
   4  -3  11       10.46       10.15      2.27 o 
   5  -3  11       42.14       45.51      4.30 o 
   6  -3  11        3.64        0.74      3.88 o 
   7  -3  11       27.77       29.96      6.73 o 
  -7  -2  11        1.76       -4.76      6.18 o 
  -6  -2  11        1.81       -3.05      5.55 o 
  -5  -2  11        8.50       -0.38      4.72 o 
  -4  -2  11       66.17       62.97      6.16 o 
  -3  -2  11       60.81       52.27      7.72 o 
  -2  -2  11       65.39       65.23      4.82 o 
  -1  -2  11      222.59      223.51      7.25 o 
   0  -2  11      329.60      327.99      7.10 o 
   1  -2  11       74.00       75.25      3.62 o 
   2  -2  11      232.82      235.71      6.71 o 
   3  -2  11       10.65        9.71      3.25 o 
   4  -2  11       25.74       22.66      3.90 o 
   5  -2  11       43.09       45.11      5.84 o 
   6  -2  11        9.19       12.41      7.46 o 
   7  -2  11       17.52       14.02      7.16 o 
  -8  -1  11        4.57        2.12      7.14 o 
  -7  -1  11       24.32       22.20      7.35 o 
  -6  -1  11       40.02       47.74      7.00 o 
  -5  -1  11       12.95        8.75      5.34 o 
  -4  -1  11      207.78      204.99      9.98 o 
  -3  -1  11       44.20       29.02      4.84 o 
  -2  -1  11        5.84        6.37      3.20 o 
  -1  -1  11        5.90        3.17      2.44 o 
   0  -1  11      146.72      149.40      5.26 o 
   1  -1  11      175.47      174.72      5.04 o 
   2  -1  11       44.11       47.51      5.28 o 
   3  -1  11      227.26      217.11      7.13 o 
   4  -1  11        2.40        3.11      3.48 o 
   5  -1  11        3.04        5.15      4.07 o 
   6  -1  11        0.10       12.81      6.36 o 
   7  -1  11        6.95        3.98      6.49 o 
  -8   0  11        1.40        0.19      7.02 o 
  -7   0  11        0.00        6.82      6.44 o 
  -6   0  11        8.97       16.29      6.47 o 
  -5   0  11        1.20        2.53      4.42 o 
  -4   0  11      273.33      265.32     10.16 o 
  -3   0  11      113.47      118.85      5.77 o 
  -2   0  11      400.36      406.65      7.02 o 
  -1   0  11       28.95       28.74      2.96 o 
   0   0  11      225.49      231.24      5.48 o 
   1   0  11      130.58      130.11      7.06 o 
   2   0  11        0.47        6.45      3.56 o 
   3   0  11       15.30       21.98      5.53 o 
   4   0  11       31.72       32.21      5.30 o 
   5   0  11       26.12       21.42      5.21 o 
   6   0  11       25.87       24.43     16.67 o 
   7   0  11       11.96       18.18     13.83 o 
  -8   1  11        7.99        4.97      7.72 o 
  -7   1  11       19.58       19.64      7.26 o 
  -6   1  11       36.87       35.69      6.23 o 
  -5   1  11      120.90      131.44      7.94 o 
  -4   1  11       99.38       95.43      7.15 o 
  -3   1  11      101.20      104.02      6.08 o 
  -2   1  11      508.88      512.20      7.77 o 
  -1   1  11        0.91        1.80      2.41 o 
   0   1  11       97.73       93.83      4.81 o 
   1   1  11       30.26       44.18      4.11 o 
   2   1  11       71.12       64.21      5.51 o 
   3   1  11       16.74       17.01      7.82 o 
   4   1  11       42.05       31.31      8.26 o 
   5   1  11        2.65       12.29      4.89 o 
   6   1  11        7.41        7.73      9.46 o 
   7   1  11       15.32       12.56      9.26 o 
  -8   2  11        0.02       -1.16      8.43 o 
  -7   2  11       29.25       24.35      8.22 o 
  -6   2  11        0.59        8.53      5.42 o 
  -5   2  11       21.76       27.71      5.20 o 
  -4   2  11        2.65        0.21      3.92 o 
  -3   2  11      111.13      118.28      5.48 o 
  -2   2  11      254.65      279.99      6.36 o 
  -1   2  11       67.01       66.36      3.50 o 
   0   2  11      382.65      369.36      7.58 o 
   1   2  11       87.60       85.65      5.03 o 
   2   2  11       33.59       21.22      6.53 o 
   3   2  11       16.36        5.69      7.21 o 
   4   2  11       13.36       12.91      7.63 o 
   5   2  11        2.58        0.72      5.36 o 
   6   2  11        0.10       -5.94      5.94 o 
  -8   3  11       25.18       28.35      9.06 o 
  -7   3  11       40.31       38.61      7.81 o 
  -6   3  11       84.04       74.56      7.75 o 
  -5   3  11       26.52       24.69      4.69 o 
  -4   3  11       26.43       15.19      3.84 o 
  -3   3  11        0.49        2.18      3.16 o 
  -2   3  11      199.48      204.49      6.78 o 
  -1   3  11        0.68        1.89      2.56 o 
   0   3  11      234.00      230.56      5.67 o 
   1   3  11       34.05       32.08      4.57 o 
   2   3  11       18.61       12.23      6.82 o 
   3   3  11      119.42       88.77     11.53 o 
   4   3  11       91.53      113.64     25.52 o 
   5   3  11       25.14       14.80      8.34 o 
   6   3  11        0.01       15.05      9.78 o 
  -8   4  11       32.89       28.63     10.55 o 
  -7   4  11       32.55       53.94      9.24 o 
  -6   4  11        9.36        2.31      4.53 o 
  -5   4  11      197.30      210.95      8.69 o 
  -4   4  11        4.63        0.61      3.69 o 
  -3   4  11      426.31      414.27     11.75 o 
  -2   4  11      371.54      368.59      9.56 o 
  -1   4  11      116.79      111.83      5.37 o 
   0   4  11      206.25      205.77      5.44 o 
   1   4  11      184.69      170.79      5.81 o 
   2   4  11       18.75       14.30      4.82 o 
   3   4  11        0.98       -1.16      7.39 o 
   4   4  11        1.14      -16.16     16.16 o 
   5   4  11       14.27        6.64      5.31 o 
   6   4  11        0.15       -3.58      6.64 o 
  -8   5  11        0.18       -2.29      9.00 o 
  -7   5  11      108.36      121.00     11.79 o 
  -6   5  11        2.03        0.15      5.48 o 
  -5   5  11        1.33       -4.51      5.33 o 
  -4   5  11       16.70       13.75      5.13 o 
  -3   5  11       38.77       41.67      5.57 o 
  -2   5  11       43.27       46.00      4.24 o 
  -1   5  11      414.17      431.02      8.53 o 
   0   5  11       11.58        5.48      2.82 o 
   1   5  11       59.28       55.87      4.18 o 
   2   5  11        0.02       -3.45      4.68 o 
   3   5  11        3.17       -1.74      5.48 o 
   4   5  11        0.12       -8.03      8.03 o 
   5   5  11        0.96       -4.27      9.15 o 
  -8   6  11        7.75        6.76     11.65 o 
  -7   6  11        0.09        5.22      6.50 o 
  -6   6  11       18.53       22.68      7.08 o 
  -5   6  11       41.97       40.47      7.83 o 
  -4   6  11        4.62        4.43      4.66 o 
  -3   6  11       20.03       13.79      5.01 o 
  -2   6  11       29.38       28.31      4.26 o 
  -1   6  11        0.54        2.82      3.12 o 
   0   6  11      146.30      154.49      6.64 o 
   1   6  11       99.05       99.92      5.26 o 
   2   6  11       23.95       16.80      6.02 o 
   3   6  11        0.22        6.48      5.58 o 
   4   6  11       19.08       18.25      7.49 o 
   5   6  11        2.68       -8.53     14.80 o 
  -7   7  11        0.08        4.43      6.73 o 
  -6   7  11        0.00       -6.24      6.24 o 
  -5   7  11       36.50       26.58      6.69 o 
  -4   7  11       25.37       34.83      6.75 o 
  -3   7  11       18.58       11.38      5.04 o 
  -2   7  11        7.35        1.19      4.01 o 
  -1   7  11       38.12       40.82      4.10 o 
   0   7  11       82.55       90.64      7.49 o 
   1   7  11        5.51        4.29      3.50 o 
   2   7  11        0.71       -0.13      5.70 o 
   3   7  11       28.85       41.79      6.98 o 
   4   7  11        0.37       -1.51      7.48 o 
  -7   8  11        3.85        0.90      7.17 o 
  -6   8  11        0.18       -2.77      6.71 o 
  -5   8  11        2.06       -2.19      5.91 o 
  -4   8  11        0.12        2.17      5.16 o 
  -3   8  11        0.62        1.80      5.04 o 
  -2   8  11        4.78        1.11      8.49 o 
  -1   8  11       24.58       25.84      4.95 o 
   0   8  11       53.12       54.28      7.39 o 
   1   8  11       81.00       91.41      8.22 o 
   2   8  11        2.17       -1.95      7.49 o 
   3   8  11       20.90       28.67      8.56 o 
  -6   9  11       15.65        9.01      7.58 o 
  -5   9  11        7.54        7.55      7.51 o 
  -4   9  11       82.50       80.79      8.16 o 
  -3   9  11       35.24       33.05      6.98 o 
  -2   9  11       42.36       51.39      6.49 o 
  -1   9  11        1.64        9.74      5.11 o 
   0   9  11       19.21       27.74      6.91 o 
   1   9  11       38.59       44.08      8.07 o 
   2   9  11       44.51       26.78      9.28 o 
  -6  10  11        2.93       -5.14      8.59 o 
  -5  10  11       14.93        9.48      8.72 o 
  -4  10  11       10.16        8.39      6.42 o 
  -3  10  11        5.14        6.74      6.02 o 
  -2  10  11      111.46      114.87      9.06 o 
  -1  10  11        3.21        2.71      6.45 o 
   0  10  11        8.60        5.75      7.05 o 
   1  10  11        4.56        8.83     13.41 o 
  -5  11  11        3.68       -4.34      7.00 o 
  -4  11  11        0.56        6.96      7.39 o 
  -3  11  11       19.89        7.01      6.46 o 
  -2  11  11        7.77        3.38      7.22 o 
  -1  11  11       35.11       18.58      9.01 o 
   0  11  11        0.38        1.72      8.57 o 
   0 -12  12        1.37       -5.57      7.57 o 
   1 -12  12        0.08       -0.01      7.44 o 
   2 -12  12        0.35       -6.45      6.45 o 
   3 -12  12        1.01        2.44      6.90 o 
  -2 -11  12       36.47       36.36      9.82 o 
  -1 -11  12       57.67       72.95     10.54 o 
   0 -11  12        7.81        3.35      7.43 o 
   1 -11  12        1.08       -6.35     12.04 o 
   2 -11  12        0.13       -0.68      6.61 o 
   3 -11  12        5.46       -0.85      6.57 o 
   4 -11  12       34.32       20.15     10.62 o 
   5 -11  12       11.05        2.65      6.72 o 
  -3 -10  12        1.25        5.91      6.67 o 
  -2 -10  12        4.66        6.48      6.02 o 
  -1 -10  12        3.03       -5.11      5.11 o 
   0 -10  12        6.08       10.29      7.40 o 
   1 -10  12       25.05       40.12     12.86 o 
   2 -10  12        2.69        2.04      5.62 o 
   3 -10  12        4.15        2.11      5.04 o 
   4 -10  12       21.39       22.25      7.05 o 
   5 -10  12        0.98        1.98      5.34 o 
  -4  -9  12        2.24       -1.76      6.70 o 
  -3  -9  12        0.01        5.80      6.28 o 
  -2  -9  12        9.50       12.99      6.05 o 
  -1  -9  12        8.33        3.06      5.18 o 
   0  -9  12        0.86        4.31      9.79 o 
   1  -9  12       32.49       29.58     10.96 o 
   2  -9  12       10.28       13.84      7.02 o 
   3  -9  12      168.03      158.64     11.60 o 
   4  -9  12       64.31       74.92      7.86 o 
   5  -9  12      160.69      172.90     11.31 o 
   6  -9  12       43.82       55.83      8.17 o 
  -4  -8  12        7.73        3.66      7.48 o 
  -3  -8  12       46.49       61.53      8.80 o 
  -2  -8  12       25.44       15.33      4.60 o 
  -1  -8  12        0.52       -3.83      3.83 o 
   0  -8  12       13.51       22.02      6.04 o 
   1  -8  12        0.59        4.51      5.64 o 
   2  -8  12        9.16        3.36      4.76 o 
   3  -8  12        8.49       13.82      3.81 o 
   4  -8  12        4.48        1.88      4.25 o 
   5  -8  12       49.61       45.59      5.94 o 
   6  -8  12       21.66       29.37      9.25 o 
  -5  -7  12        1.94       -4.13      6.92 o 
  -4  -7  12        1.47        6.57      5.79 o 
  -3  -7  12        5.50       11.66      5.98 o 
  -2  -7  12        8.35       13.77      5.24 o 
  -1  -7  12        1.60       -2.96      4.26 o 
   0  -7  12        2.62        1.39      4.26 o 
   1  -7  12        0.00       -4.91      4.91 o 
   2  -7  12       26.99       28.28      4.39 o 
   3  -7  12       80.68       88.58      5.15 o 
   4  -7  12       21.12       15.43      4.30 o 
   5  -7  12        0.35       -3.73      5.55 o 
   6  -7  12       16.01       15.33      6.69 o 
  -5  -6  12        1.46       -5.84      6.53 o 
  -4  -6  12        1.84       -3.34      6.01 o 
  -3  -6  12       11.30       15.98      5.16 o 
  -2  -6  12        5.45        4.72      4.75 o 
  -1  -6  12      138.79      142.29      9.80 o 
   0  -6  12        2.26       -0.05      4.09 o 
   1  -6  12       65.65       71.84      6.25 o 
   2  -6  12        0.05        3.03      3.48 o 
   3  -6  12       57.26       66.83      4.48 o 
   4  -6  12        1.56        6.01      3.54 o 
   5  -6  12       20.65       17.46      4.16 o 
   6  -6  12        1.65       14.31      6.00 o 
   7  -6  12       21.27       34.05      8.58 o 
  -6  -5  12        8.34       -2.17      6.87 o 
  -5  -5  12        2.32        3.10      5.65 o 
  -4  -5  12       34.56       29.36      6.48 o 
  -3  -5  12       34.88       35.18      5.62 o 
  -2  -5  12      203.64      201.18      9.79 o 
  -1  -5  12       12.85       10.45      4.00 o 
   0  -5  12      428.91      422.79     11.23 o 
   1  -5  12        5.44        1.36      3.58 o 
   2  -5  12       14.18       15.37      3.78 o 
   3  -5  12       47.70       52.17      3.77 o 
   4  -5  12       44.81       46.51      6.81 o 
   5  -5  12        2.34        1.92      3.54 o 
   6  -5  12       10.13        4.60      4.41 o 
   7  -5  12        4.01       -7.00     19.15 o 
  -6  -4  12        4.05        2.21      6.16 o 
  -5  -4  12        1.43       -5.43      5.69 o 
  -4  -4  12        0.91        3.31      4.77 o 
  -3  -4  12        4.72        2.88      5.01 o 
  -2  -4  12        1.37        3.37      4.07 o 
  -1  -4  12       21.59       18.76      4.29 o 
   0  -4  12      106.74       96.34      6.02 o 
   1  -4  12      170.95      192.58      7.01 o 
   2  -4  12      133.09      152.95      5.09 o 
   3  -4  12        0.71       -2.42      2.42 o 
   4  -4  12       97.03       94.16      4.45 o 
   5  -4  12        0.37        1.00      2.97 o 
   6  -4  12        0.14       -1.92      5.16 o 
   7  -4  12        0.31       15.10     10.19 o 
  -7  -3  12        9.39       11.76      7.82 o 
  -6  -3  12       18.62       19.45      6.59 o 
  -5  -3  12       15.43        9.41      5.80 o 
  -4  -3  12        0.42        0.86      4.78 o 
  -3  -3  12       19.28       18.78      5.04 o 
  -2  -3  12        2.03       -2.92      4.19 o 
  -1  -3  12       10.40       -0.17      4.15 o 
   0  -3  12      415.56      405.05      9.49 o 
   1  -3  12      128.65      123.47      5.10 o 
   2  -3  12        6.07        7.53      3.59 o 
   3  -3  12      139.98      131.47      9.08 o 
   4  -3  12        3.57        5.67      3.53 o 
   5  -3  12       88.05       78.70      6.80 o 
   6  -3  12        2.61       10.19      9.39 o 
   7  -3  12        5.55        8.83      9.82 o 
  -7  -2  12        8.06       10.33      7.06 o 
  -6  -2  12        0.21       -5.31      5.31 o 
  -5  -2  12        6.81        3.33      6.27 o 
  -4  -2  12        6.63        3.57      5.00 o 
  -3  -2  12       25.93       42.80      5.63 o 
  -2  -2  12       64.21       66.03      5.20 o 
  -1  -2  12      221.13      221.19      8.51 o 
   0  -2  12      523.81      544.46     19.00 o 
   1  -2  12      241.59      240.71      6.18 o 
   2  -2  12       73.24       71.77      4.44 o 
   3  -2  12        3.25       -0.03      5.57 o 
   4  -2  12       31.89       36.06      4.93 o 
   5  -2  12        1.71       -3.50      4.20 o 
   6  -2  12        0.27        1.62      6.23 o 
   7  -2  12        1.61        8.29      9.24 o 
  -7  -1  12       14.98        0.66      7.56 o 
  -6  -1  12        0.56        4.36      6.32 o 
  -5  -1  12       11.22        9.06      5.37 o 
  -4  -1  12       14.97       11.87      5.13 o 
  -3  -1  12       33.60       22.49      6.23 o 
  -2  -1  12       36.97       38.29      4.04 o 
  -1  -1  12      107.09      103.10      4.78 o 
   0  -1  12      144.99      145.96      5.53 o 
   1  -1  12      627.17      559.97     24.55 o 
   2  -1  12      131.20      121.31      8.32 o 
   3  -1  12       45.08       42.84      4.82 o 
   4  -1  12        0.54        0.80      7.71 o 
   5  -1  12       15.76       -5.87     12.84 o 
   6  -1  12        2.86        2.99      6.86 o 
  -7   0  12       29.83       13.74      8.57 o 
  -6   0  12        0.07        3.85      7.88 o 
  -5   0  12        6.47       10.90      4.84 o 
  -4   0  12        6.23        1.39      4.20 o 
  -3   0  12       18.82       18.39      4.98 o 
  -2   0  12      559.07      513.77     11.14 o 
  -1   0  12      100.24      118.79      4.51 o 
   0   0  12        0.05       -2.59      2.59 o 
   1   0  12       14.32        7.51      4.53 o 
   2   0  12        7.39        4.79      3.74 o 
   3   0  12       18.07       15.67      6.27 o 
   4   0  12        0.69        5.70      5.34 o 
   5   0  12        5.28        8.69      6.21 o 
   6   0  12        5.11        2.95      6.48 o 
  -7   1  12        8.54       11.79      7.96 o 
  -6   1  12        6.74       -5.06      5.73 o 
  -5   1  12        0.00       -4.22      4.22 o 
  -4   1  12      113.44      103.45      6.53 o 
  -3   1  12      144.84      145.62      7.70 o 
  -2   1  12      535.13      524.28      9.52 o 
  -1   1  12       72.57       79.52      3.80 o 
   0   1  12      729.25      754.91     14.83 o 
   1   1  12      184.96      164.81      8.51 o 
   2   1  12        3.98       -8.78     10.59 o 
   3   1  12       31.17       19.91     16.20 o 
   4   1  12        8.97        2.22      6.18 o 
   5   1  12        0.04        3.65      5.54 o 
   6   1  12        0.00       -5.96      5.96 o 
  -7   2  12       10.18       13.19      6.86 o 
  -6   2  12       26.81       28.08      7.85 o 
  -5   2  12       47.41       33.32      5.38 o 
  -4   2  12        3.65        7.59      4.76 o 
  -3   2  12      246.19      229.90      9.33 o 
  -2   2  12       41.22       43.29      3.77 o 
  -1   2  12      149.61      151.00      4.87 o 
   0   2  12        2.85        5.34      2.74 o 
   1   2  12      132.23      118.13      5.86 o 
   2   2  12       40.75       40.06      5.28 o 
   3   2  12        3.19        4.76      7.28 o 
   4   2  12        0.53       -6.87      6.87 o 
   5   2  12       27.23       12.60      8.26 o 
   6   2  12        4.66        8.94     13.63 o 
  -7   3  12       10.06       -3.92     10.29 o 
  -6   3  12       68.41       76.64      9.92 o 
  -5   3  12       65.74       66.04      8.00 o 
  -4   3  12       14.29        9.70      4.27 o 
  -3   3  12        7.01        8.42      3.95 o 
  -2   3  12      117.59      111.03      5.51 o 
  -1   3  12       29.10       32.96      3.21 o 
   0   3  12      170.12      169.72      5.14 o 
   1   3  12       51.60       52.58      4.80 o 
   2   3  12       70.63       71.95     11.61 o 
   3   3  12        6.54        5.62      7.83 o 
   4   3  12        0.41        7.03      8.01 o 
   5   3  12       20.19       24.86      9.31 o 
  -7   4  12        5.65       -4.35      8.09 o 
  -6   4  12        0.02        2.68      5.48 o 
  -5   4  12       34.15       31.07      6.88 o 
  -4   4  12       45.26       44.18      5.41 o 
  -3   4  12       10.90       11.30      4.25 o 
  -2   4  12       41.32       51.58      4.69 o 
  -1   4  12       21.92       22.30      3.07 o 
   0   4  12       14.01       15.47      2.92 o 
   1   4  12        9.61       10.36      3.69 o 
   2   4  12        0.07        7.62      5.73 o 
   3   4  12        0.03        2.00      8.55 o 
   4   4  12       12.64        7.07     16.31 o 
   5   4  12        1.22        2.12      8.52 o 
  -7   5  12        3.69       -6.12      6.12 o 
  -6   5  12        0.44       -6.02      6.02 o 
  -5   5  12       53.71       49.41      7.55 o 
  -4   5  12        0.96       -1.11      5.38 o 
  -3   5  12       17.96       15.96      5.09 o 
  -2   5  12       64.32       72.99      5.31 o 
  -1   5  12        2.21        4.92      2.95 o 
   0   5  12        0.92        1.75      3.29 o 
   1   5  12       13.45       12.98      5.53 o 
   2   5  12        2.48       -2.42      5.01 o 
   3   5  12       23.76       34.61      9.59 o 
   4   5  12        0.62        3.21     11.48 o 
  -7   6  12       93.42      118.44     13.89 o 
  -6   6  12        9.30        8.57      6.86 o 
  -5   6  12        2.27        5.83      5.90 o 
  -4   6  12        0.06       -3.99      6.06 o 
  -3   6  12      111.95      110.50     16.10 o 
  -2   6  12        0.53       -0.17      3.88 o 
  -1   6  12       61.45       60.73      5.33 o 
   0   6  12        2.53        9.03      5.62 o 
   1   6  12       11.15        5.01      5.25 o 
   2   6  12       47.15       49.24      7.10 o 
   3   6  12        8.77       10.73      6.64 o 
   4   6  12        1.18        1.67      8.75 o 
  -7   7  12       14.99       12.35      9.18 o 
  -6   7  12      123.01      121.14     11.20 o 
  -5   7  12      149.10      170.08     15.26 o 
  -4   7  12       38.35       35.64      7.94 o 
  -3   7  12       28.57       43.25      6.21 o 
  -2   7  12       58.42       60.72      6.44 o 
  -1   7  12        1.51       -3.82      3.82 o 
   0   7  12       43.46       56.56      8.03 o 
   1   7  12       18.39       19.69      9.80 o 
   2   7  12        6.12        5.28      8.72 o 
   3   7  12       13.74       24.78     10.61 o 
  -6   8  12        3.95        1.52      7.09 o 
  -5   8  12       15.54       19.00      7.32 o 
  -4   8  12       10.10        4.52      5.82 o 
  -3   8  12       46.62       56.61      6.82 o 
  -2   8  12       39.44       42.50      6.41 o 
  -1   8  12       53.59       55.55      7.86 o 
   0   8  12        2.18       -1.14      5.53 o 
   1   8  12       15.40       17.12      7.90 o 
   2   8  12        0.07       -8.55      8.55 o 
  -5   9  12       50.59       33.24      8.37 o 
  -4   9  12       27.70       29.63      6.61 o 
  -3   9  12        3.01       -0.93      5.72 o 
  -2   9  12        0.53       -0.72      5.07 o 
  -1   9  12       14.41       11.22      6.73 o 
   0   9  12       15.69       12.19      6.37 o 
   1   9  12       11.25       17.92      9.03 o 
  -4  10  12        1.07       -3.15      6.88 o 
  -3  10  12        0.02       -2.49      5.84 o 
  -2  10  12        3.91        3.22      6.98 o 
  -1  10  12       32.80       38.55      8.66 o 
   0  10  12       27.47       21.78     14.24 o 
   0 -11  13        6.54       13.63      7.98 o 
   1 -11  13       13.64       19.99      8.84 o 
   2 -11  13        0.00       -4.19      6.65 o 
   3 -11  13       10.61       13.24      6.63 o 
  -2 -10  13        0.07       -4.71      7.58 o 
  -1 -10  13        0.23       -9.53     10.50 o 
   0 -10  13        0.08        7.33      7.38 o 
   1 -10  13        3.56        5.32      6.66 o 
   2 -10  13        0.10        7.04      6.48 o 
   3 -10  13        7.90       15.28      6.26 o 
   4 -10  13        2.11        3.86      5.75 o 
  -3  -9  13        0.09        1.47      6.10 o 
  -2  -9  13        0.05       -0.32      5.81 o 
  -1  -9  13        0.17        3.24      6.84 o 
   0  -9  13        2.10       -1.72      5.53 o 
   1  -9  13        0.42        2.42      5.45 o 
   2  -9  13        1.49       -4.65      4.65 o 
   3  -9  13        0.07        1.52      5.05 o 
   4  -9  13       22.71       19.38      5.79 o 
   5  -9  13      101.88       93.72      7.59 o 
  -4  -8  13        2.86        4.40      6.86 o 
  -3  -8  13        0.84        4.98      6.13 o 
  -2  -8  13        1.01        1.85      5.71 o 
  -1  -8  13        4.45        0.05      5.18 o 
   0  -8  13        1.74       -1.82      5.25 o 
   1  -8  13       50.53       63.91      7.32 o 
   2  -8  13        9.55       13.20      4.65 o 
   3  -8  13       25.69       27.44      5.62 o 
   4  -8  13        5.82        6.97      4.53 o 
   5  -8  13        3.98        6.46      5.06 o 
  -4  -7  13        0.29       -6.87      6.87 o 
  -3  -7  13        9.10        8.28     13.13 o 
  -2  -7  13        0.32        8.12      6.86 o 
  -1  -7  13        5.49        0.87      4.95 o 
   0  -7  13        3.72       -4.59      4.73 o 
   1  -7  13        0.26       -3.17      4.02 o 
   2  -7  13       59.14       67.95      5.40 o 
   3  -7  13        0.62       -4.46      4.46 o 
   4  -7  13       75.93       69.72      5.84 o 
   5  -7  13        4.61       -4.20      7.91 o 
   6  -7  13        7.85        9.64      7.56 o 
  -5  -6  13       17.70       25.36      8.66 o 
  -4  -6  13        3.09       -0.03      7.64 o 
  -3  -6  13        2.86       -3.74      6.15 o 
  -2  -6  13        8.22        2.69      6.32 o 
  -1  -6  13        7.57       12.14      5.16 o 
   0  -6  13       33.56       32.63      5.30 o 
   1  -6  13       99.73       99.76      7.60 o 
   2  -6  13        0.92       -2.42      3.43 o 
   3  -6  13       53.04       48.95      6.36 o 
   4  -6  13        5.46        1.50      3.97 o 
   5  -6  13       23.48       17.78      4.87 o 
   6  -6  13        1.33        0.24      5.43 o 
  -5  -5  13        0.00       -4.59      7.31 o 
  -4  -5  13        8.94        9.25      8.43 o 
  -3  -5  13        3.43        1.52      7.77 o 
  -2  -5  13      117.17      116.50     10.28 o 
  -1  -5  13      129.45      130.15     10.09 o 
   0  -5  13      127.93      124.39      6.95 o 
   1  -5  13        0.02        3.12      3.86 o 
   2  -5  13       38.66       43.33      4.08 o 
   3  -5  13        0.85       -3.21      3.21 o 
   4  -5  13        3.02        2.73      4.01 o 
   5  -5  13        0.25       -4.15      4.15 o 
   6  -5  13        7.63       16.96      9.41 o 
  -6  -4  13        4.24        5.12      7.51 o 
  -5  -4  13       73.16       83.62      9.30 o 
  -4  -4  13        5.44        9.40      6.83 o 
  -3  -4  13        5.18       10.33      6.28 o 
  -2  -4  13       41.23       36.36      8.53 o 
  -1  -4  13        1.79        1.36      5.01 o 
   0  -4  13       39.90       45.37      5.00 o 
   1  -4  13       22.64       17.70      3.78 o 
   2  -4  13        2.48       -1.83      3.01 o 
   3  -4  13        0.65        7.03      3.95 o 
   4  -4  13        3.71        7.75      2.84 o 
   5  -4  13       38.89       26.97      8.14 o 
   6  -4  13        0.04        3.32      5.75 o 
  -6  -3  13        2.48       -8.79     10.48 o 
  -5  -3  13       27.75       23.68      7.89 o 
  -4  -3  13       17.19       29.86      7.43 o 
  -3  -3  13       59.78       57.99      7.03 o 
  -2  -3  13        2.58        6.71      5.62 o 
  -1  -3  13       12.06       16.09      6.15 o 
   0  -3  13       25.04       26.32      5.18 o 
   1  -3  13       80.05       87.11      4.60 o 
   2  -3  13       91.40       98.34      4.23 o 
   3  -3  13       10.99        6.57      3.59 o 
   4  -3  13        1.84        8.95      3.59 o 
   5  -3  13       53.14       46.58      7.43 o 
   6  -3  13        0.28        3.64     10.48 o 
  -6  -2  13        1.47        9.86      7.64 o 
  -5  -2  13        0.04       -4.15      6.28 o 
  -4  -2  13        5.13       10.89      6.40 o 
  -3  -2  13        4.37       -2.00      5.54 o 
  -2  -2  13       40.54       45.21      5.86 o 
  -1  -2  13      117.54      112.95      8.09 o 
   0  -2  13       12.77       14.51      3.74 o 
   1  -2  13       11.17       12.96      2.82 o 
   2  -2  13        0.00       -0.83      5.20 o 
   3  -2  13       25.68       20.39      5.98 o 
   4  -2  13        3.41       -2.33      3.92 o 
   5  -2  13        5.06        4.25      5.89 o 
   6  -2  13        1.19        0.37     14.84 o 
  -7  -1  13       20.60       18.39     34.26 o 
  -6  -1  13       13.37       21.68      7.88 o 
  -5  -1  13        1.23       -2.78      6.37 o 
  -4  -1  13        7.40        9.82      6.34 o 
  -3  -1  13        0.14        2.58      5.17 o 
  -2  -1  13        3.66        1.82      3.93 o 
  -1  -1  13        6.53        3.77      3.81 o 
   0  -1  13       99.24      105.21      4.85 o 
   1  -1  13       37.90       39.70      4.41 o 
   2  -1  13        7.65       13.13      4.89 o 
   3  -1  13        0.66        2.43      4.75 o 
   4  -1  13        4.52        2.51     10.03 o 
   5  -1  13        0.02       -0.03      5.89 o 
   6  -1  13        0.01        3.10      7.11 o 
  -7   0  13        0.33        9.64      7.90 o 
  -6   0  13        3.45       -6.16      6.78 o 
  -5   0  13        9.48       -0.09      6.38 o 
  -4   0  13       15.54       10.45      5.31 o 
  -3   0  13        0.16       -2.96      4.45 o 
  -2   0  13       82.98       88.14      7.67 o 
  -1   0  13        0.01       -1.78      2.85 o 
   0   0  13      473.29      455.38      9.02 o 
   1   0  13       15.22        9.56      4.49 o 
   2   0  13        0.02       -0.82      4.69 o 
   3   0  13        5.32        0.28     10.34 o 
   4   0  13        5.48        5.84      5.88 o 
   5   0  13       15.96       17.88      6.63 o 
   6   0  13        0.26        7.17      7.07 o 
  -7   1  13        8.98        5.21      7.56 o 
  -6   1  13        5.41        0.33      6.13 o 
  -5   1  13        3.79        4.29      7.65 o 
  -4   1  13        1.07       -0.28      4.77 o 
  -3   1  13       76.76       79.15      6.94 o 
  -2   1  13      547.84      527.97     13.20 o 
  -1   1  13       44.18       52.13      4.01 o 
   0   1  13      377.12      408.31     12.42 o 
   1   1  13        5.58        6.18      5.24 o 
   2   1  13      318.44      354.51     24.84 o 
   3   1  13       16.86       16.22     15.43 o 
   4   1  13       14.99       15.37      9.73 o 
   5   1  13        1.72        8.67      9.37 o 
  -7   2  13        4.19        3.70      8.01 o 
  -6   2  13        3.75       -0.84      6.24 o 
  -5   2  13        0.64       -3.48      5.03 o 
  -4   2  13       25.35       32.77      6.04 o 
  -3   2  13        0.31        6.82      4.08 o 
  -2   2  13        0.62        0.80      3.35 o 
  -1   2  13       14.01       13.55      3.71 o 
   0   2  13       59.77       53.41      5.72 o 
   1   2  13        4.43        0.80      4.04 o 
   2   2  13       47.11       52.92      7.04 o 
   3   2  13       13.01       18.63     12.11 o 
   4   2  13        1.99        2.32      6.63 o 
   5   2  13       44.49       47.37     21.54 o 
  -7   3  13       22.38       19.64      7.56 o 
  -6   3  13       23.57       13.75      6.64 o 
  -5   3  13        9.16       -5.05      5.05 o 
  -4   3  13        0.41       -1.98      4.85 o 
  -3   3  13        5.90        5.75      4.34 o 
  -2   3  13       14.96       16.99      4.02 o 
  -1   3  13       22.44       22.19      3.30 o 
   0   3  13        4.33        1.68      4.53 o 
   1   3  13        3.56        1.11      3.61 o 
   2   3  13        8.20        6.94      5.29 o 
   3   3  13       30.17       13.36     13.96 o 
   4   3  13        0.63        8.97      7.25 o 
   5   3  13       20.06       21.16     15.75 o 
  -7   4  13        8.05       16.16      7.99 o 
  -6   4  13        4.84       -3.74      6.76 o 
  -5   4  13        8.31       10.96      5.56 o 
  -4   4  13        2.01       -0.14      7.79 o 
  -3   4  13       53.58       49.77      6.15 o 
  -2   4  13       30.18       27.14      4.20 o 
  -1   4  13      186.24      183.01      7.18 o 
   0   4  13        0.55       -0.34      3.63 o 
   1   4  13        1.75       -4.30      5.23 o 
   2   4  13        2.13       -2.60      4.89 o 
   3   4  13        0.07        2.41      8.77 o 
   4   4  13       17.29       16.14      7.86 o 
  -6   5  13        7.98        7.89      7.01 o 
  -5   5  13       35.22       35.99      7.92 o 
  -4   5  13       24.97       29.38      6.94 o 
  -3   5  13       10.40        7.28      5.03 o 
  -2   5  13        8.81       10.68      5.01 o 
  -1   5  13        9.54       11.19      4.46 o 
   0   5  13      122.04      116.90      7.09 o 
   1   5  13        9.37       17.41      5.94 o 
   2   5  13        2.50        9.88      6.51 o 
   3   5  13        0.55       16.04      9.56 o 
   4   5  13       17.17       25.39      9.24 o 
  -6   6  13        6.56        5.56      6.99 o 
  -5   6  13        0.18       -4.10      6.45 o 
  -4   6  13        5.59       11.36      5.91 o 
  -3   6  13        5.00       14.81      5.67 o 
  -2   6  13        4.22       -3.63      4.74 o 
  -1   6  13        2.13        6.71      5.30 o 
   0   6  13        0.06        0.41      5.12 o 
   1   6  13        1.63       -5.42      5.70 o 
   2   6  13        1.51       12.83      6.49 o 
   3   6  13        4.36       18.73      7.44 o 
  -6   7  13       34.29       42.07      8.74 o 
  -5   7  13       32.77       46.71     12.60 o 
  -4   7  13       29.71       50.33      7.59 o 
  -3   7  13       30.65       24.97      6.35 o 
  -2   7  13       26.48       12.71      5.09 o 
  -1   7  13        6.49        5.47      6.01 o 
   0   7  13      100.13       87.71     11.08 o 
   1   7  13       13.45       14.48      8.83 o 
   2   7  13      152.02      152.08     16.25 o 
  -5   8  13        0.70        2.67      8.68 o 
  -4   8  13        2.72        1.94      6.08 o 
  -3   8  13       45.79       32.85      6.39 o 
  -2   8  13        2.18       10.02      7.10 o 
  -1   8  13        0.18       -5.25      5.66 o 
   0   8  13       39.92       40.59      9.43 o 
   1   8  13        0.85        4.30      8.10 o 
  -4   9  13        4.17       -1.16      6.80 o 
  -3   9  13       17.25        8.67      7.68 o 
  -2   9  13        0.22        3.40      8.53 o 
  -1   9  13        7.44        2.66      6.53 o 
   0   9  13        0.18       12.70      8.73 o 
   0 -10  14        0.74       -1.30      7.54 o 
   1 -10  14        8.78        0.60      6.05 o 
   2 -10  14        7.85        1.68      5.81 o 
   3 -10  14        1.21       -6.14      6.87 o 
  -2  -9  14        0.35       -2.36      7.36 o 
  -1  -9  14        5.56       13.31      8.54 o 
   0  -9  14        6.11        2.84      5.98 o 
   1  -9  14        1.66        5.96      7.09 o 
   2  -9  14        1.06        2.60      5.30 o 
   3  -9  14        0.31       -2.10      5.07 o 
   4  -9  14        0.86       -3.89      5.92 o 
  -3  -8  14        3.01       12.41      8.18 o 
  -2  -8  14        4.96       14.96      7.92 o 
  -1  -8  14        0.70       -2.65      9.92 o 
   0  -8  14        1.77       -5.23      5.23 o 
   1  -8  14       29.08       20.17      5.72 o 
   2  -8  14        0.05        3.02      5.59 o 
   3  -8  14       20.88       20.70      5.58 o 
   4  -8  14        1.44       -0.04      5.40 o 
  -3  -7  14        0.17        1.55      7.39 o 
  -2  -7  14        6.84        9.21      8.19 o 
  -1  -7  14        0.15       -6.12      6.12 o 
   0  -7  14        4.96        2.24      4.84 o 
   1  -7  14       25.02       36.10      7.85 o 
   2  -7  14       48.63       56.26      6.21 o 
   3  -7  14        0.19       -3.11      5.12 o 
   4  -7  14       23.96        9.66     10.36 o 
   5  -7  14        0.05        5.64      6.57 o 
  -4  -6  14        0.91        1.49      8.63 o 
  -3  -6  14        0.60        2.92      8.45 o 
  -2  -6  14        4.72       -1.02      6.26 o 
  -1  -6  14        3.72       -1.48      6.18 o 
   0  -6  14       26.31       25.88      5.32 o 
   1  -6  14       12.64        4.05      4.29 o 
   2  -6  14       10.40        9.53      4.17 o 
   3  -6  14       31.16       30.93      5.03 o 
   4  -6  14        0.10       -4.25      4.32 o 
   5  -6  14        7.49        9.52      7.82 o 
  -5  -5  14        0.26       -4.26      8.55 o 
  -4  -5  14        1.27       -8.13      8.13 o 
  -3  -5  14        0.01       -7.04      7.04 o 
  -2  -5  14        3.70       -1.19      7.80 o 
  -1  -5  14        5.00       10.89      6.13 o 
   0  -5  14       60.12       58.10      5.65 o 
   1  -5  14       28.70       32.43      4.81 o 
   2  -5  14       61.95       72.00      5.38 o 
   3  -5  14        3.60        9.67      4.70 o 
   4  -5  14       33.99       35.26      4.98 o 
   5  -5  14       13.57        5.79      7.39 o 
  -5  -4  14        3.25       -0.65      7.05 o 
  -4  -4  14        1.68        0.92      6.59 o 
  -3  -4  14       44.79       50.27      9.81 o 
  -2  -4  14        0.37        1.21      7.47 o 
  -1  -4  14        1.97        7.57      6.77 o 
   0  -4  14       51.04       41.61      5.60 o 
   1  -4  14        1.58       -0.41      5.77 o 
   2  -4  14        2.17        8.07      4.56 o 
   3  -4  14        2.81        3.95      4.26 o 
   4  -4  14        0.90       -0.38      4.46 o 
   5  -4  14        0.36        1.82      8.34 o 
  -5  -3  14        6.39       15.31      7.82 o 
  -4  -3  14        3.59        6.54      6.71 o 
  -3  -3  14       17.66       34.54      7.40 o 
  -2  -3  14        9.80       10.35      6.41 o 
  -1  -3  14        2.68        3.14      5.12 o 
   0  -3  14       12.76       10.97      7.46 o 
   1  -3  14        9.96        3.90      4.05 o 
   2  -3  14       14.99       15.19      4.88 o 
   3  -3  14        0.03       -5.34      5.91 o 
   4  -3  14        1.77       -1.38      8.53 o 
   5  -3  14        1.38        9.09      8.28 o 
  -6  -2  14       45.93       40.97      9.63 o 
  -5  -2  14        2.41       -6.53      6.53 o 
  -4  -2  14       12.49       20.65      7.25 o 
  -3  -2  14       25.50       19.50      6.29 o 
  -2  -2  14        4.01        1.58      5.70 o 
  -1  -2  14       21.41       21.02      5.45 o 
   0  -2  14       19.90       13.47      4.11 o 
   1  -2  14        1.49       -3.35      3.35 o 
   2  -2  14       25.67       15.06      6.91 o 
   3  -2  14        4.64        8.42      6.19 o 
   4  -2  14        0.25        3.14      5.94 o 
   5  -2  14        4.16        6.71      9.15 o 
  -6  -1  14        4.66        5.22      7.83 o 
  -5  -1  14       12.76       21.53      7.81 o 
  -4  -1  14       57.28       62.16      8.79 o 
  -3  -1  14        0.64       -5.03      5.03 o 
  -2  -1  14        3.19        0.24      4.91 o 
  -1  -1  14       19.79       14.94      4.91 o 
   0  -1  14        9.17       10.37      3.68 o 
   1  -1  14        4.56        2.94      4.37 o 
   2  -1  14        0.12       -6.50     11.73 o 
   3  -1  14       11.62        1.00     10.60 o 
   4  -1  14        2.53       11.13      6.49 o 
   5  -1  14        0.32        4.44      7.07 o 
  -6   0  14        1.38       -2.53      7.61 o 
  -5   0  14        4.48        6.61      9.19 o 
  -4   0  14       79.81       85.95      8.71 o 
  -3   0  14       90.33       97.24      8.40 o 
  -2   0  14       11.63        5.26      7.54 o 
  -1   0  14       37.00       38.59      5.26 o 
   0   0  14      121.96      122.15      8.62 o 
   1   0  14        0.00        4.02      7.66 o 
   2   0  14       52.85       55.34     11.54 o 
   3   0  14        0.62        1.34     10.82 o 
   4   0  14       12.24       10.22      9.80 o 
   5   0  14        1.12        4.69      6.28 o 
  -6   1  14       17.44       11.80      7.27 o 
  -5   1  14        9.79        6.52      6.60 o 
  -4   1  14        6.61       10.74      7.77 o 
  -3   1  14        1.79        0.08      4.49 o 
  -2   1  14       13.33       16.72      4.62 o 
  -1   1  14        0.16       -3.44      3.44 o 
   0   1  14      444.77      430.79     15.55 o 
   1   1  14        0.48       -1.58      6.11 o 
   2   1  14      152.42      143.05     17.81 o 
   3   1  14        0.98      -14.36     14.36 o 
   4   1  14        2.17       27.91     10.92 o 
   5   1  14        3.53        5.54      9.37 o 
  -6   2  14       18.20       26.23      7.61 o 
  -5   2  14        5.52       -0.70      6.00 o 
  -4   2  14       44.51       36.30      8.46 o 
  -3   2  14        3.43        8.51      4.83 o 
  -2   2  14       17.29       19.84      4.73 o 
  -1   2  14       16.30       16.97      5.29 o 
   0   2  14        0.41       -1.06      5.15 o 
   1   2  14        5.48        7.23      4.80 o 
   2   2  14        2.18        6.05      5.93 o 
   3   2  14        0.84      -13.60     13.60 o 
   4   2  14       18.13       16.98     10.99 o 
  -6   3  14        0.34        3.76      6.51 o 
  -5   3  14        7.18        8.46      6.30 o 
  -4   3  14        4.97       11.76      5.38 o 
  -3   3  14       23.42       18.03      5.07 o 
  -2   3  14       29.36       35.57      5.68 o 
  -1   3  14        1.72        1.31      4.66 o 
   0   3  14       25.60       21.31      7.66 o 
   1   3  14        5.84        9.08      7.41 o 
   2   3  14       27.62       29.47      6.39 o 
   3   3  14        7.29       17.73      9.66 o 
   4   3  14        3.88        2.34      9.90 o 
  -6   4  14       25.37       14.12     10.01 o 
  -5   4  14       44.52       59.38      7.95 o 
  -4   4  14        0.56        3.99      5.59 o 
  -3   4  14        1.33       -3.36      4.98 o 
  -2   4  14        8.05       -3.42      4.44 o 
  -1   4  14       22.35        9.35      8.30 o 
   0   4  14        2.42       -0.54      5.33 o 
   1   4  14       30.72       33.45      8.91 o 
   2   4  14       20.87       16.42      7.64 o 
   3   4  14       16.55       28.63     10.64 o 
  -6   5  14       12.83        8.73     10.77 o 
  -5   5  14        8.31        3.16      6.86 o 
  -4   5  14       34.91       33.28      7.31 o 
  -3   5  14       29.80       27.02      6.35 o 
  -2   5  14       19.63        3.24      5.04 o 
  -1   5  14       18.32       24.98      6.72 o 
   0   5  14        0.12        1.62      6.07 o 
   1   5  14        5.04       -5.86      5.86 o 
   2   5  14        4.38        3.00      8.09 o 
   3   5  14       49.44       36.74     15.14 o 
  -5   6  14        8.49       -3.18      6.86 o 
  -4   6  14       14.59        0.25      5.81 o 
  -3   6  14       16.55       21.47      6.27 o 
  -2   6  14        7.64       -4.17      7.71 o 
  -1   6  14       49.03       48.56      6.97 o 
   0   6  14        0.11       13.48      7.28 o 
   1   6  14       11.01        3.09     10.33 o 
   2   6  14        0.06        1.58      6.86 o 
  -4   7  14       44.56       36.99      8.39 o 
  -3   7  14       59.84       61.21      9.27 o 
  -2   7  14       22.23       21.94      7.64 o 
  -1   7  14        2.36       -7.07      7.07 o 
   0   7  14        1.98       -6.72      6.72 o 
   1   7  14       10.48       -4.33      9.38 o 
  -3   8  14        0.86       -2.06      7.24 o 
  -2   8  14       11.68       12.03      7.14 o 
  -1   8  14        0.58      -11.82     11.82 o 
   0   8  14       11.54       -5.23     13.45 o 
   0  -9  15        0.75       -1.69      9.64 o 
   1  -9  15        3.71        4.54      6.26 o 
   2  -9  15        3.65       -0.96     10.02 o 
  -1  -8  15        5.27        6.44      7.54 o 
   0  -8  15        0.77        0.48      6.64 o 
   1  -8  15       12.10        4.60      5.54 o 
   2  -8  15        0.07       -2.77      4.89 o 
   3  -8  15        0.02       -2.00      6.32 o 
  -2  -7  15        6.47        2.98     10.95 o 
  -1  -7  15        8.34        3.54      6.73 o 
   0  -7  15       17.17       20.51      5.73 o 
   1  -7  15        0.18       -5.67      5.67 o 
   2  -7  15        9.15       11.99      6.98 o 
   3  -7  15        2.48        0.67      6.23 o 
   4  -7  15        0.47       -6.40      6.40 o 
  -3  -6  15        3.77        3.95      8.40 o 
  -2  -6  15        9.98       18.30      8.55 o 
  -1  -6  15        5.11       -5.85      5.85 o 
   0  -6  15       11.06        9.56      5.57 o 
   1  -6  15        0.02       -4.43      4.43 o 
   2  -6  15        0.63        1.83      4.50 o 
   3  -6  15       27.30       31.76      6.02 o 
   4  -6  15        0.65       -4.89      7.27 o 
  -4  -5  15        3.29        2.50      8.53 o 
  -3  -5  15        0.07        0.76      8.53 o 
  -2  -5  15        8.73        5.63      7.63 o 
  -1  -5  15       10.92        6.37      6.55 o 
   0  -5  15       55.72       46.58      6.19 o 
   1  -5  15       10.64        6.60      4.27 o 
   2  -5  15       50.74       57.56      6.36 o 
   3  -5  15        0.04       -4.44      4.44 o 
   4  -5  15        6.11       17.35      5.99 o 
  -4  -4  15        0.88       -1.68      7.85 o 
  -3  -4  15        0.27       -2.51      7.28 o 
  -2  -4  15        0.01       -4.41      6.31 o 
  -1  -4  15        3.80        5.82      6.37 o 
   0  -4  15        4.27        3.32      5.01 o 
   1  -4  15        0.92        8.09      5.36 o 
   2  -4  15        1.74        3.34      4.59 o 
   3  -4  15        8.26        2.75      6.62 o 
   4  -4  15       14.19       21.83     10.15 o 
  -4  -3  15        2.56       -3.40      8.37 o 
  -3  -3  15       17.97       22.07     11.11 o 
  -2  -3  15        4.82        0.95      6.44 o 
  -1  -3  15        2.90       -1.73      6.90 o 
   0  -3  15       38.82       42.90      6.04 o 
   1  -3  15       63.88       37.07      7.05 o 
   2  -3  15        1.67       -5.93      7.15 o 
   3  -3  15        5.03        9.38     11.86 o 
   4  -3  15       33.92       30.30     13.49 o 
  -5  -2  15        2.95        0.59      9.41 o 
  -4  -2  15        0.01       -2.89      5.95 o 
  -3  -2  15        0.61       -1.36      5.57 o 
  -2  -2  15        0.00        2.48      6.11 o 
  -1  -2  15        0.40       -1.77      5.37 o 
   0  -2  15        9.25        0.01      4.36 o 
   1  -2  15      112.87      109.86      8.61 o 
   2  -2  15        3.67        7.07      6.76 o 
   3  -2  15        1.55       -5.48     11.38 o 
   4  -2  15        1.71       -8.17     17.49 o 
  -5  -1  15        2.48        6.18      6.67 o 
  -4  -1  15        1.63        4.64      6.07 o 
  -3  -1  15        0.80        6.48      5.67 o 
  -2  -1  15        2.08        6.10      6.18 o 
  -1  -1  15        6.69        6.01      5.42 o 
   0  -1  15        1.06        4.77      5.47 o 
   1  -1  15        3.84       11.26      7.11 o 
   2  -1  15        5.38        9.43     13.51 o 
   3  -1  15       22.67       19.88     17.29 o 
   4  -1  15        0.03       -4.63     14.01 o 
  -5   0  15       16.68       10.46      7.34 o 
  -4   0  15        0.13       -0.35      5.76 o 
  -3   0  15       13.93        8.88      5.74 o 
  -2   0  15        3.49        5.03      5.05 o 
  -1   0  15        6.46        8.49      5.03 o 
   0   0  15       58.88       36.93      6.34 o 
   1   0  15        1.19       -3.34      6.54 o 
   2   0  15      188.51      165.61     23.37 o 
   3   0  15        5.52       12.63     12.52 o 
   4   0  15       47.26       41.57     31.14 o 
  -5   1  15        6.24       13.19      6.87 o 
  -4   1  15       15.32       18.81      6.60 o 
  -3   1  15        1.43       -0.22      4.68 o 
  -2   1  15        0.77        1.94      4.35 o 
  -1   1  15       21.27       25.91      4.98 o 
   0   1  15       81.64       76.57     11.77 o 
   1   1  15        1.02       -8.87     10.40 o 
   2   1  15       87.39       48.32     26.77 o 
   3   1  15        1.31      -10.65     16.24 o 
   4   1  15       82.76       89.17     14.95 o 
  -5   2  15        0.96       -0.20      6.13 o 
  -4   2  15        0.19       -5.38      5.38 o 
  -3   2  15       10.97        5.00      4.90 o 
  -2   2  15       61.12       65.04      8.31 o 
  -1   2  15        0.85       -5.01      6.03 o 
   0   2  15        0.89        1.23      5.85 o 
   1   2  15       20.07       17.71      7.70 o 
   2   2  15       26.62       45.58     23.73 o 
   3   2  15        1.75       -5.97     16.94 o 
  -5   3  15        9.93        4.48      8.68 o 
  -4   3  15       16.93       21.09      9.94 o 
  -3   3  15        4.62       -2.85      5.43 o 
  -2   3  15        0.02        2.61      6.79 o 
  -1   3  15        7.87       13.76      6.76 o 
   0   3  15        5.73        3.52      8.01 o 
   1   3  15        0.14        8.83      7.23 o 
   2   3  15       27.20       20.33      7.25 o 
   3   3  15        0.20      -13.33     16.07 o 
  -5   4  15       63.16       97.95     11.01 o 
  -4   4  15        2.40        1.21     10.22 o 
  -3   4  15       34.58       34.41      7.55 o 
  -2   4  15        5.41        7.24      7.35 o 
  -1   4  15        8.72        9.82      7.14 o 
   0   4  15       33.23       25.78      9.31 o 
   1   4  15        3.41       -5.54      7.26 o 
   2   4  15        0.08       -6.26     11.51 o 
  -4   5  15        7.90        1.89     14.80 o 
  -3   5  15       11.26       21.07      7.53 o 
  -2   5  15        0.20        2.85      6.88 o 
  -1   5  15        6.99       17.12      9.71 o 
   0   5  15       11.71       10.45      8.43 o 
   1   5  15       35.09       36.07      9.38 o 
  -4   6  15        4.35      -12.38     12.38 o 
  -3   6  15       10.25       15.13      7.44 o 
  -2   6  15        1.74       -2.62      6.43 o 
  -1   6  15        5.15        9.51      8.69 o 
   0   6  15        4.72       -6.44      7.49 o 
   0  -7  16        3.77       -2.73      8.21 o 
   1  -7  16        0.16       -5.80      5.80 o 
  -1  -6  16        2.33       -6.75      6.75 o 
   0  -6  16        0.18        3.09      7.53 o 
   1  -6  16        0.07       -5.72      7.13 o 
   2  -6  16       27.02       20.70      7.01 o 
  -2  -5  16        2.58        0.46      8.81 o 
  -1  -5  16        0.42       -3.39      6.54 o 
   0  -5  16        9.35        1.83      6.25 o 
   1  -5  16        9.58       13.64      6.10 o 
   2  -5  16       19.68       10.16      6.10 o 
   3  -5  16        7.77       -2.64      9.57 o 
  -3  -4  16        5.20        0.21      7.34 o 
  -2  -4  16        0.20       -2.16      6.52 o 
  -1  -4  16        3.86       -1.04      6.07 o 
   0  -4  16       25.10       32.26      6.96 o 
   1  -4  16       47.20       53.18      9.36 o 
   2  -4  16       11.24       12.17      5.90 o 
   3  -4  16        2.60      -12.37     16.16 o 
  -3  -3  16        0.23       14.71      7.81 o 
  -2  -3  16        5.29       -5.41      6.17 o 
  -1  -3  16       15.28       11.04      6.28 o 
   0  -3  16       10.77       -0.53      9.05 o 
   1  -3  16        0.41       -5.57      5.57 o 
   2  -3  16       27.17       27.63     13.95 o 
   3  -3  16        0.32       -6.12     18.11 o 
  -4  -2  16        3.90        8.88      7.44 o 
  -3  -2  16        0.44       -0.09      6.73 o 
  -2  -2  16        0.02       -0.20      6.07 o 
  -1  -2  16       17.32       15.53      6.16 o 
   0  -2  16      201.43      214.84     26.91 o 
   1  -2  16       49.14       50.98      6.55 o 
   2  -2  16        2.17       -9.46     11.28 o 
   3  -2  16        0.83        2.59     12.09 o 
  -4  -1  16        2.43       -5.94      5.94 o 
  -3  -1  16        5.17        7.74      6.09 o 
  -2  -1  16       36.85       34.08      8.95 o 
  -1  -1  16       18.64       23.97      7.96 o 
   0  -1  16        5.25       -1.29      7.12 o 
   1  -1  16       48.55       53.27     16.03 o 
   2  -1  16        7.13       21.47     13.36 o 
   3  -1  16        0.54      -10.92     10.92 o 
  -4   0  16        2.85        9.01      6.60 o 
  -3   0  16        2.62        4.50      6.35 o 
  -2   0  16        1.13       -5.50      5.50 o 
  -1   0  16        1.62       -3.80      6.32 o 
   0   0  16       84.63       66.43     14.67 o 
   1   0  16        2.85        1.02     12.34 o 
   2   0  16       65.52       54.78     21.54 o 
   3   0  16        7.48      -11.23     11.23 o 
  -4   1  16        0.07       -2.21      6.06 o 
  -3   1  16        1.66        1.66      6.28 o 
  -2   1  16       20.67       29.46      8.23 o 
  -1   1  16        4.99       -4.83      8.71 o 
   0   1  16        0.37       27.95     18.35 o 
   1   1  16       10.86       -7.05     29.91 o 
   2   1  16      146.09      131.37     23.64 o 
  -4   2  16        1.69       -6.16      6.16 o 
  -3   2  16        4.48        0.24      6.71 o 
  -2   2  16        0.40       10.69      7.83 o 
  -1   2  16        2.90       -3.08      6.79 o 
   0   2  16       10.79        9.79      8.76 o 
   1   2  16        2.29      -11.26     11.26 o 
   2   2  16        0.10       -4.29     11.94 o 
  -3   3  16        0.38       -7.63      7.63 o 
  -2   3  16        0.30        0.54      7.33 o 
  -1   3  16        7.71       18.42      9.66 o 
   0   3  16       15.26       -1.44      8.69 o 
   1   3  16        6.07        6.10     11.83 o 
  -3   4  16        0.18       -7.14      7.14 o 
  -2   4  16       10.16        9.65      7.62 o 
  -1   4  16        4.94       -5.07      8.74 o 
   0   4  16        2.18        6.55      8.60 o 
  -1  -3  17        7.52       13.02      9.85 o 
   0  -3  17       22.94       31.27     11.85 o 
   1  -3  17       11.77        8.42      7.62 o 
  -1  -2  17        0.78       -7.02      7.02 o 
   0  -2  17       63.54       89.17     15.13 o 
   1  -2  17       21.03       33.13     23.71 o 
  -2  -1  17       14.90        2.80      7.72 o 
  -1  -1  17       26.39       44.87      9.13 o 
   0  -1  17        0.74       -9.62      9.62 o 
   1  -1  17       18.60       22.81     14.67 o 
  -2   0  17        0.63        2.75      7.46 o 
  -1   0  17       28.96       21.24      7.40 o 
   0   0  17        0.01       -6.51     15.78 o 
  -1   1  17        1.21       18.38     17.39 o 
                                                 
